# Supplementary material for: Targeting CDK12 disrupts estrogen-receptor chromatin recruitment and ER-MED1 transcription in advanced ER+ breast cancer
Source: J Natl Cancer Inst. 2025 Oct 15;118(3):404–21. doi: 10.1093/jnci/djaf295 (PMC13016824; doi:10.1093/jnci/djaf295)
Supplement: djaf295_Supplementary_Data [file djaf295_supplementary_data.zip]

Archive with 8 entries (8 files):
- Table S6.xlsx
- Table S1.xlsx
- Table S2.xlsx
- Table S4.xlsx
- Table S3.xlsx
- Table S5.xlsx
- Ottaviani et al. CDK12_Supplementary Material.docx
- Ottaviani et al. CDK12_Supplementary Methods .docx
