# Supplementary material for: Targeting CDK12 disrupts estrogen-receptor chromatin recruitment and ER-MED1 transcription in advanced ER+ breast cancer
Source: J Natl Cancer Inst. 2025 Oct 15;118(3):404–21. doi: 10.1093/jnci/djaf295 (PMC13016824; doi:10.1093/jnci/djaf295)
Supplement: djaf295_Supplementary_Data [file djaf295_supplementary_data.zip › Table S6.xlsx]

## Sheet: Cell models
Table S6. Breast cancer models used across this study.
Model ID	Receptor status	Model type	Drug resistance	CT7116 IC50 (µmol/L)	CT7311 IC50 (µmol/L)	THZ531 IC50 (µmol/L)	Response to in vitro CT7116 treatment	CDK12 status
MCF7	ER+	Endocrine sensitive	-	0.05087	0.0174	NA	Sensitive	Diploid (Copy number)a
T47D	ER+	Endocrine sensitive	-	0.04366	NA	NA	NA	NA
LY2	ER+	Endocrine resistant	Tamoxifen, fulvestrant and ribociclib	0.08082	0.005104	0.1006	Sensitive	Diploid (Copy number)b
LCC9	ER+	Endocrine resistant, hormone independent	Fulvestrant and ribociclib	0.01733	0.009888	NA	Sensitive	NA
LETR	ER+	Endocrine resistant	Letrozole	0.045	NA	NA	Sensitive	NA
LY2 bone	ER+	Endocrine resistant. LY2, bone metastatic variant	Tamoxifen, fulvestrant and ribociclib	0.1345	NA	NA	Sensitive	NA
LY2 lung	ER+	Endocrine resistant. LY2, lung metastatic variant	Tamoxifen	0.06905	0.075	NA	Sensitive	NA
T347	ER+/HER2+	Endocrine resistant. Brain metastatic patient derived	Taxol and tamoxifen	1.323	NA	NA	Less sensitive	CDK12 mutated (N885K)c
Abbreviations: ER+ (Estrogen Receptor positive), HER2+/- (Human Rpidermal growth factor Receptor 2 positive/negative), NA (information not available)
a Van der Meer et al. 2019
b Daemen et al. 2013
c Cosgrove et al. 2022

## Sheet: Organoid models
Table S6. Breast cancer models used across this study.
Organoid model	Receptor status (primary tumor)	Prior therapies received	Resected sample	Receptor status (resected sample)	Mutations (resected sample)	Response to in vitro CT7116 treatment	CDK12 status
T347org	ER+, PR-, HER2-	taxol; tamoxifen; radiotherapy	brain metastasis	ER+/HER2 amplified	CDK12 (N885K)	Less sensitive	CDK12 mutated (N885K)a
T638org	ER+, PR-, HER2-	radiotherapy; zometa; tamoxifen; chemotherapy (unknown type)	brain metastasis	ER+/gained HER2	-	Sensitive	Wild typea
HCI-011org	ER+, PR+, HER2-	doxorubicin; cyclophosphamide; paclitaxel; fulvestrant	pleural metastasis	ER+/HER2-	PIK3CA (E545K), TP53 (splice mut)	Sensitive	CDK12 lossb
HCI-005org	ER+, PR+, HER2+	doxorubicin; cyclophosphamide; tamoxifen; letrozole; zolendronic acid; fulvestrant; capecitabine; trastuzumab; vinorebline	pleural metastasis	ER+/HER2+	ESR1 (L536P)	Sensitive	Unknownb
Abbreviations: ER+ (Estrogen Receptor positive), HER2+/- (Human Rpidermal growth factor Receptor 2 positive/negative), NA (information not available)
a Cosgrove et al. 2022
b Bruna et al. 2016
