# Supplementary material for: Targeting CDK12 disrupts estrogen-receptor chromatin recruitment and ER-MED1 transcription in advanced ER+ breast cancer
Source: J Natl Cancer Inst. 2025 Oct 15;118(3):404–21. doi: 10.1093/jnci/djaf295 (PMC13016824; doi:10.1093/jnci/djaf295)
Supplement: djaf295_Supplementary_Data [file djaf295_supplementary_data.zip › Table S2.xlsx]

## Sheet: Dif._gene_expression
Table S2 (related to Fig. 1D). Differential expression level of 8 cyclin and CDK-related genes in primary and brain metastatic sample pairs (n = 45 patients, n = 90 tumors).
patientID	ER.Prim	Prim_subtype	Mets_subtype	MYC	CDK1	E2F1	CDK12	E2F7	CDK2	CDK4	CCNE1
MAYO_1	Neg	ER+/HER2-	ER+/HER2-	3.52406	2.65102	3.41238	-0.262327	1.98816	-1.65423	2.73435	1.63401
51_Pitt	Pos	ER+/HER2-	ER+/HER2-	1.70403	2.08944	1.1986	-0.15822	0.0722879	1.97563	2.20964	-1.7145
6_RCS	Pos	ER+/HER2-	HER2+	1.59029	0.928334	-2.51376	0.0495005	1.0913	1.18919	-1.15311	-1.49488
MAYO_10	Neg	TNBC	TNBC	-2.41511	1.08152	0.819002	2.75788	0.226882	-0.604677	-0.409419	0.399157
3_RCS	Pos	HER2+	HER2+	1.60263	1.05838	-0.132036	1.39661	0.98691	1.83017	0.585127	1.6137
47_Pitt	Pos	HER2+	HER2+	-2.85379	0.765409	1.14952	0.247158	-0.54504	0.486576	0.341036	0.504633
64_Pitt	Neg	TNBC	TNBC	2.03031	-0.788524	0.763406	0.278929	-0.424108	-0.0857159	1.21534	-0.385694
7_Pitt	Pos	HER2+	HER2+	1.78605	0.757685	1.10702	-0.63028	-1.2284	-0.0577274	0.00720051	0.994507
MAYO_11	Pos	HER2+	HER2+	2.46221	0.388639	0.282237	-0.919975	0.958988	-1.57915	-1.3413	0.803902
MAYO_14	Neg	TNBC	TNBC	-0.447669	4.18075	1.65154	0.108234	2.10028	0.228674	0.222399	1.59431
MAYO_16	Neg	HER2+	HER2+	0.162179	2.96629	0.181212	3.25106	2.62395	-1.31997	-1.70824	-0.0346736
MAYO_2	Pos	ER+/HER2-	ER+/HER2-	-0.107225	2.85536	1.03367	3.789	1.31673	0.331608	-0.365581	1.51361
MAYO_23	Neg	TNBC	ER+/HER2-	0.777517	1.76187	0.124807	-0.479544	1.01236	-0.732889	1.71172	0.739014
17_Pitt	Pos	HER2+	HER2+	-0.118873	5.77778	0.812003	0.598174	1.44017	1.03809	0.597661	1.61145
MAYO_12	Neg	TNBC	HER2+	0.180571	2.4101	0.540758	-0.389229	0.898173	0.549506	0.518351	1.62185
MAYO_18	Pos	HER2+	HER2+	-1.38356	-1.96086	-0.0791588	0.243268	-1.10527	-0.624169	-0.269059	-0.236435
MAYO_3	Pos	HER2+	HER2+	1.00667	2.17932	-0.913133	0.0322237	-0.244514	0.172182	-0.136535	0.849312
MAYO_19	Pos	ER+/HER2-	TNBC	-0.76668	-0.0609288	2.13268	1.18748	1.19025	1.30157	0.493833	-0.0337494
1_RCS	Neg	HER2+	HER2+	-0.840784	0.0790275	0.230351	2.0138	-0.248497	0.209786	0.220764	-0.329581
MAYO_15	Pos	ER+/HER2-	ER+/HER2-	-0.386451	0.575511	-0.270645	3.2826	-0.288266	-0.303787	0.0715055	0.120881
MAYO_17	Pos	ER+/HER2-	TNBC	0.298105	0.511542	0.917424	0.547639	1.598	0.237523	0.322066	0.816559
MAYO_6	Neg	TNBC	TNBC	1.4432	-0.253144	0.341498	0.870675	0.826745	1.63337	0.527619	-0.150387
2_RCS	Neg	HER2+	HER2+	0.149931	0.059606	-0.182699	0.182185	1.48086	-0.789217	1.67579	-2.08256
5_RCS	Neg	TNBC	TNBC	0.842853	1.02817	-0.102371	0.0935999	-0.252466	0.0742906	0.278002	-0.0423416
68_Pitt	Neg	TNBC	TNBC	0.199637	0.635149	0.97318	0.160445	-0.119268	-0.034619	-0.568724	0.311319
MAYO_4	Neg	TNBC	HER2+	0.0452636	1.40182	1.39228	0.400054	0.701187	0.250663	0.348144	1.30961
6_Pitt	Neg	TNBC	TNBC	-0.703519	0.938347	0.520954	0.00913216	0.654277	0.405659	0.0983718	0.668436
62_Pitt	Pos	ER+/HER2-	HER2+	-0.934366	0.073746	-0.506855	-0.343393	-0.175067	-0.25825	-1.04139	-0.488812
MAYO_7	Pos	ER+/HER2-	HER2+	-0.968696	-0.483337	-0.0356678	-0.0161264	0.412885	-0.0967825	-0.105692	0.20297
MAYO_13	Neg	TNBC	TNBC	-1.07828	0.348996	-0.00141756	-0.0727081	0.491766	-0.132672	-0.351315	0.0821496
MAYO_20	Pos	ER+/HER2-	ER+/HER2-	-1.11287	-1.17996	0.489258	0.519673	0.290905	-1.28307	-1.29309	0.00699345
MAYO_8	Pos	ER+/HER2-	HER2+	-0.230532	0.523419	1.31645	-0.353481	0.0802113	0.431631	0.488766	0.806242
MAYO_22	Pos	HER2+	HER2+	-0.649663	-0.926433	0.333217	-0.370701	-0.184896	-0.260151	0.129015	-0.119025
MAYO_5	Pos	HER2+	HER2+	-1.1966	-0.000488027	-0.0624537	0.132983	0.277494	0.292855	0.273158	-0.416
25_Pitt	Neg	TNBC	TNBC	-0.327057	-0.531906	1.31852	-0.0797322	-0.656396	0.195116	0.262751	0.0518574
12_Pitt	Neg	TNBC	TNBC	1.3383	0.249596	0.356335	-0.0244643	0.504695	0.509812	0.345095	-0.279915
192_Pitt	Neg	HER2+	HER2+	-0.215938	0.0775102	0.369339	0.0281828	-0.485872	-0.273279	0.305567	-0.298041
29_Pitt	Neg	TNBC	TNBC	-0.00707217	-0.205082	-0.737898	-0.157585	-0.659296	-0.317377	0.033246	0.325371
4_RCS	Pos	ER+/HER2-	HER2+	-1.06312	-0.19898	0.858263	0.240808	0.535486	0.161636	-0.534275	0.0707758
52_Pitt	Neg	HER2+	HER2+	-0.113734	0.41745	0.183294	0.0036018	1.17914	0.96935	0.406262	0.321755
71_Pitt	Neg	TNBC	TNBC	0.359333	0.479919	1.15142	-0.352045	-1.01873	-0.0517767	-0.627128	1.25786
72_Pitt	Pos	ER+/HER2-	ER+/HER2-	1.27105	0.233881	0.334547	-0.248893	0.716749	0.247688	0.360426	-1.0142
MAYO_21	Pos	HER2+	HER2+	-0.987264	1.1646	0.168572	0.00634209	-0.559258	0.643018	0.242447	-1.39025
MAYO_24	Neg	HER2+	HER2+	-0.722957	-0.734013	0.689554	0.166625	0.195918	-1.29141	-0.550158	0.578219
MAYO_9	Neg	TNBC	TNBC	-0.413916	1.26573	0.300196	0.557936	-0.0844118	0.140542	0.0923497	1.10901
