# Supplementary material for: Targeting CDK12 disrupts estrogen-receptor chromatin recruitment and ER-MED1 transcription in advanced ER+ breast cancer
Source: J Natl Cancer Inst. 2025 Oct 15;118(3):404–21. doi: 10.1093/jnci/djaf295 (PMC13016824; doi:10.1093/jnci/djaf295)
Supplement: djaf295_Supplementary_Data [file djaf295_supplementary_data.zip › Table S4.xlsx]

## Sheet: Downreg._genes (n = 1361)
Table S4 (related to Fig. 2A-C). CDK12 regulated transcriptome in LY2 cells. Differential gene expression siCDK12 vs siCtrl.
Symbol	siCDK12 vs siCtrl log2FC	Adj. P-value
CDK12	-2.10031	6.65137e-157
C21orf59-TCP10L	-1.62561	8.82139e-08
FCGR2C	-1.62418	1.9379e-08
TUBA3E	-1.55498	8.99091e-05
SLC44A3	-1.50586	1.18532e-08
NPIPB6	-1.45013	5.5805e-05
LCT	-1.44815	0.00091159
CDRT1	-1.39599	0.00141553
IQCG	-1.38926	1.73703e-08
COL27A1	-1.34373	4.15164e-31
SLC4A10	-1.33494	0.000510008
IGFBP1	-1.33321	0.00158888
AOC3	-1.31901	1.81076e-06
AKR1C3	-1.31671	6.88503e-06
FGR	-1.31596	0.00362306
ABCC2	-1.30349	0.0031015
CPT1C	-1.29959	0.00485403
RSPH10B	-1.2795	0.00323173
MSH5	-1.27605	2.76676e-12
ALDH2	-1.27409	0.00551914
DRP2	-1.27053	0.00387193
IFI44L	-1.26982	3.78225e-07
PLPPR4	-1.25309	0.00376735
POLN	-1.24013	0.000277647
SSUH2	-1.23328	0.00585646
SLC8A1	-1.23242	3.32764e-07
CACNG1	-1.22812	0.00270858
C18orf32	-1.21568	1.66174e-25
TNXB	-1.20613	0.000710515
COLQ	-1.20121	0.00831248
NT5DC1	-1.19875	3.54006e-47
FCGR2B	-1.18869	2.70369e-11
IQCK	-1.18614	9.79751e-17
CCDC18	-1.16389	7.53314e-13
DNHD1	-1.15057	2.34959e-06
IGSF3	-1.1488	5.30699e-138
AKR1C2	-1.14152	1.77255e-33
NCMAP	-1.13128	4.70834e-12
SEMA6C	-1.13126	0.00223806
STXBP4	-1.11609	4.80223e-09
WNK4	-1.11208	0.000183783
PILRA	-1.10227	0.0234026
NPIPB9	-1.08928	3.34617e-07
HERC6	-1.08841	3.39993e-06
AMY2B	-1.08282	0.00781325
AKR1C1	-1.08113	0.025269
VMA21	-1.07751	7.483e-35
ABCC12	-1.07394	0.0248694
PDZK1	-1.07121	1.44609e-33
FAM135A	-1.06884	1.82306e-13
HEY2	-1.06516	7.29451e-15
COL7A1	-1.06415	7.02258e-12
ABCC8	-1.05698	5.92808e-06
INPP5D	-1.05022	0.0303323
PTCH2	-1.04829	0.017471
PADI2	-1.0346	5.34276e-05
ANO1	-1.02945	0.0110159
CCDC110	-1.02038	0.0396014
PTGR1	-1.01785	0.000729997
UMODL1	-1.01673	1.29763e-15
AGAP5	-1.00987	0.000141086
CAPN9	-1.0084	0.0177952
TGM2	-0.998076	0.0289452
RPRD1A	-0.993182	3.06918e-45
NLGN3	-0.988856	0.048135
SNCA	-0.984681	1.7186e-07
FGFBP2	-0.983321	0.00110177
ORC3	-0.981902	1.17649e-28
CEACAM19	-0.96929	0.00669336
B3GNT6	-0.950215	0.00474814
GATA4	-0.948684	0.0111668
UQCC1	-0.94728	2.63228e-27
CLIC3	-0.942547	2.44596e-57
BFSP2	-0.941808	0.00485403
E2F7	-0.941389	7.68291e-34
CSTF3	-0.929581	1.44041e-31
HOXA1	-0.927624	0.00148982
MUC20	-0.927316	0.00874271
FST	-0.918076	0.0325411
SLC16A8	-0.913559	0.0355013
LAMP3	-0.908431	0.00100876
TGFBR3	-0.905172	7.84591e-05
HAAO	-0.905121	0.0321729
C12orf56	-0.895814	0.00109937
PGLYRP2	-0.894381	1.09804e-06
ARHGAP30	-0.893329	0.00914737
VAT1L	-0.889396	0.00443339
B4GALT5	-0.886659	1.66984e-25
SPTLC3	-0.883759	0.0365947
NLRC5	-0.883734	0.000343306
SERPINA1	-0.874262	1.69167e-46
CPAMD8	-0.872831	0.000477255
DNAH1	-0.868502	0.00162545
SEC23A	-0.868113	2.74135e-57
SDK2	-0.866648	2.20407e-29
SPRYD4	-0.864629	8.44922e-15
WNT8B	-0.861228	0.0232608
C3orf62	-0.86016	0.000302979
AOC2	-0.859076	0.00151606
AGR2	-0.858469	6.78964e-95
CILP2	-0.857169	0.00183983
CDC42EP2	-0.855814	3.02815e-13
ATP4A	-0.851565	3.8318e-11
BICD2	-0.851273	1.26016e-28
CDC25A	-0.85094	2.42761e-19
C19orf38	-0.844674	0.00663856
ORMDL2	-0.843893	2.62937e-15
PCDHA1	-0.843451	0.0350352
NRIP1	-0.84253	1.06986e-40
DPY19L4	-0.840878	3.8927e-33
TPTE	-0.837072	5.5805e-05
GUCA1B	-0.836355	0.0375277
RAPGEFL1	-0.834495	7.4543e-30
SEC14L5	-0.833218	0.00669508
SLFN5	-0.822301	6.89529e-28
IFI44	-0.817246	0.02671
NABP1	-0.814951	0.000153552
ANXA9	-0.813301	2.91455e-33
PRTFDC1	-0.812127	3.42382e-05
DCST2	-0.810326	0.0409365
NFIA	-0.806382	3.6947e-09
MYO16	-0.804479	0.014155
MITF	-0.801033	0.0377665
SGK3	-0.797379	0.000731465
SYMPK	-0.793804	5.69624e-55
ANTXR1	-0.793617	2.8734e-45
CLCN4	-0.789588	9.64604e-10
TFPI2	-0.788668	0.0031483
TUBA3D	-0.788418	0.0431116
KIT	-0.786421	0.0448731
ARPC4-TTLL3	-0.784531	5.75647e-06
ANKRD13C	-0.777545	5.69886e-14
ATP6V1E2	-0.773769	8.59913e-05
IFITM10	-0.770013	4.47911e-05
BMP4	-0.76906	6.61279e-21
TPK1	-0.761725	0.0205501
RXYLT1	-0.760631	3.54587e-19
GOLGA7	-0.753717	3.68957e-20
SNAPIN	-0.751907	8.38514e-18
ZDHHC11	-0.750357	0.0357299
ELK3	-0.749394	4.43288e-14
NDUFA4L2	-0.747311	0.0497057
UHMK1	-0.746186	4.09362e-43
NPIPB11	-0.743732	0.000494948
OAS2	-0.743024	0.00636286
C14orf37	-0.742533	0.00526499
STPG1	-0.740868	0.0117209
SEMA3C	-0.739559	8.78711e-109
MERTK	-0.738135	0.00789339
HSCB	-0.730629	1.29943e-06
PTDSS1	-0.727815	1.35083e-46
ASIC3	-0.718792	0.0181677
C15orf59	-0.717781	0.00562049
ARL6IP5	-0.717333	1.46051e-19
EHF	-0.716492	5.47425e-16
CD8A	-0.715204	0.000134043
SAMHD1	-0.714956	6.55631e-11
FRK	-0.710069	7.5988e-05
PPP1R7	-0.70661	1.1663e-20
TMCC1	-0.703338	7.16079e-14
GREB1	-0.701344	2.13079e-22
NAV2	-0.701002	6.88503e-06
UBE2W	-0.697155	1.41279e-08
HPGD	-0.691768	1.8202e-13
GRB10	-0.69155	2.48345e-05
GRIK3	-0.691319	0.000128282
AHI1	-0.691165	7.62336e-06
HS3ST5	-0.69106	0.00232215
GPER1	-0.68932	0.000755365
REC8	-0.684396	0.000500967
TMED7-TICAM2	-0.682693	1.53116e-06
KIF12	-0.680915	5.67649e-21
GDF1	-0.679002	0.000277296
ATPAF1	-0.676136	2.47949e-17
FIGN	-0.674889	0.000281927
PLPBP	-0.668094	6.49982e-16
TMPRSS2	-0.66663	1.68887e-06
NPL	-0.666223	0.014678
LIN52	-0.665443	6.72285e-07
RAPGEF6	-0.664273	4.59716e-12
OSBPL5	-0.661464	1.00117e-10
RBM24	-0.661298	0.000826084
UGT2B15	-0.658437	0.00267436
YAP1	-0.6584	8.38514e-18
FCRLB	-0.652285	4.6636e-07
ZC3H12C	-0.651339	0.00199453
GLRB	-0.65128	0.0360707
JPH4	-0.645994	0.00265276
AMMECR1	-0.642575	2.0056e-13
SLITRK5	-0.642456	0.0108419
PITPNM2	-0.636712	1.20336e-11
SACS	-0.635628	0.000244346
RAB37	-0.631583	2.40084e-05
UCP2	-0.631396	3.14413e-35
MIPOL1	-0.631393	0.000814818
TMEM144	-0.624932	7.55704e-07
DDX60L	-0.622266	0.000675571
DCP1B	-0.620045	1.51064e-06
PYGL	-0.61759	5.35104e-06
HDAC6	-0.617208	2.92392e-10
GALK2	-0.617057	6.95416e-07
ELF5	-0.616695	1.79293e-10
PC	-0.615801	1.51839e-10
GPR158	-0.615203	0.0407778
PUDP	-0.61464	1.4553e-07
SCLY	-0.613838	5.91554e-08
BBS1	-0.613311	9.65645e-05
LMAN2L	-0.611454	1.13788e-09
MMS22L	-0.610417	5.61502e-11
TERF2	-0.610387	1.40212e-11
SPEG	-0.609606	2.47656e-08
NEU1	-0.602819	7.70434e-23
FOXO3	-0.602446	3.37186e-18
OAS1	-0.602267	0.00291423
RAB31	-0.598703	1.31282e-08
RPAP1	-0.597403	9.2791e-10
GINS4	-0.597234	2.96955e-06
NIPAL1	-0.596211	0.00011274
EXD3	-0.59415	0.0154201
DDX60	-0.594139	0.0166507
PLEKHA4	-0.588028	0.0366418
DYNC1I1	-0.58771	0.00998283
IFIT3	-0.587149	0.0114312
PPP2R1B	-0.586719	8.11485e-10
PPM1K	-0.586076	0.0237
HPS1	-0.583799	9.32418e-15
RASGRF1	-0.583531	1.51277e-14
2006-09-01	-0.5815	0.0346226
NUDT7	-0.581386	0.0232451
FAM46C	-0.580561	0.00794627
NDUFAF3	-0.580464	4.19204e-14
LDLR	-0.57981	1.18468e-30
MYB	-0.579779	1.71809e-19
NTRK2	-0.577942	0.00800371
ID1	-0.577841	4.6959e-18
NXPH3	-0.576712	0.0103852
CCDC78	-0.576668	3.17082e-07
FANCI	-0.57618	6.19573e-26
EIF3J	-0.575278	4.30599e-19
SEMA6A	-0.575082	0.00812648
SH3PXD2B	-0.57331	2.44301e-06
PARP14	-0.572752	0.00315763
PRRG1	-0.570776	0.00340732
PARP9	-0.570526	1.16773e-13
RNF38	-0.569629	5.29139e-08
CLCA2	-0.568813	0.0378425
IFI27	-0.568621	0.000140991
ADAMTS9	-0.568021	0.0321332
RHOBTB3	-0.566878	7.64895e-23
DHRS4L2	-0.560757	1.10971e-08
BLCAP	-0.559924	1.39995e-17
DCTD	-0.557925	1.34273e-11
SLC22A15	-0.555423	0.00068978
LEPR	-0.554921	0.0277166
ACTR10	-0.55468	1.81867e-13
CARD8	-0.553474	7.45607e-06
ARMCX3	-0.551357	5.10091e-19
ERCC8	-0.551298	0.00475855
MX1	-0.550238	0.0443725
SEC14L2	-0.549862	0.0050636
RAP1GDS1	-0.549056	6.40695e-10
BMT2	-0.548839	6.21263e-07
ATP6V1C2	-0.546718	0.0395419
LYPD1	-0.545663	0.000226078
MFSD14B	-0.545304	4.34793e-20
FAM120AOS	-0.545218	7.20765e-22
SH3YL1	-0.544595	6.09676e-14
NKIRAS1	-0.542972	0.000651328
PHYKPL	-0.541383	1.21416e-06
NAALADL2	-0.540232	2.12195e-05
CAB39L	-0.539782	1.10886e-06
CFAP44	-0.53915	0.0168459
CACNA1I	-0.53874	0.0405333
DRAM2	-0.538614	1.80385e-05
C1orf56	-0.538376	3.122e-05
SLC9A4	-0.538087	0.0112231
TCEA3	-0.537736	6.287e-10
PTGES	-0.537216	3.82575e-10
SERINC5	-0.535319	4.03286e-10
ATG7	-0.533791	5.53845e-11
ATM	-0.532553	9.50974e-05
FLNB	-0.532239	4.12614e-35
SPTSSA	-0.531925	1.91951e-14
HIST2H2BE	-0.530943	1.62011e-13
SLC37A1	-0.530417	1.17785e-21
RPGRIP1L	-0.529972	0.00812212
ABHD3	-0.528245	0.000210459
HHLA3	-0.528239	0.0205931
IFI6	-0.526158	0.00425946
PPP1R10	-0.525813	1.26016e-28
CFL2	-0.524239	1.35681e-06
SEC24A	-0.523816	7.54331e-11
CNTD1	-0.52236	1.72979e-05
DHRS4	-0.522355	1.56282e-07
NIT1	-0.520864	3.26259e-06
SAMD12	-0.518464	4.11587e-05
DDX58	-0.516778	4.09527e-06
TMEM104	-0.516276	1.79881e-09
FERMT1	-0.515811	0.00154468
NREP	-0.515445	0.000227061
ACAD10	-0.513578	3.99582e-05
SARM1	-0.513095	0.00754306
GALNT3	-0.512255	4.80167e-19
SNCAIP	-0.511451	0.0405333
COPS2	-0.510258	3.6251e-15
COPS6	-0.509778	3.2267e-39
TPBG	-0.509078	3.26517e-23
EIF5A2	-0.508688	0.000131647
TMOD2	-0.507615	2.32982e-19
WWC1	-0.507056	6.07638e-28
TUBD1	-0.507053	1.70654e-14
MPI	-0.506301	1.96982e-05
PLGRKT	-0.505946	0.00843585
JAK2	-0.503608	1.42949e-05
CRYZL1	-0.502385	0.0387212
SP110	-0.499449	2.70701e-06
MANEA	-0.499115	0.000551782
PPP1R14C	-0.499098	0.0262517
GPR137B	-0.497792	0.00131449
CSPG5	-0.497486	0.0463756
MAML3	-0.497369	9.51028e-10
MINDY2	-0.497218	0.00577373
CCDC136	-0.496749	0.0382301
ZRANB3	-0.495788	0.00631947
KCND1	-0.493585	0.00618951
GABPB2	-0.493321	0.00535374
TLCD1	-0.492328	1.52335e-05
TMEM141	-0.492012	2.9667e-09
SUFU	-0.491425	1.21566e-05
COL4A5	-0.491058	0.00648
OAS3	-0.490919	0.000619648
DSCAM	-0.490294	0.0267518
TRIM4	-0.489485	2.26884e-15
STX3	-0.486095	1.52748e-09
KIAA0930	-0.485241	1.21205e-10
SYT12	-0.484749	7.43967e-13
VRK3	-0.484004	1.17456e-05
PUS7	-0.483437	4.27972e-16
ASRGL1	-0.482895	0.00744966
SYTL5	-0.482179	2.04683e-15
EHHADH	-0.481666	0.00344204
PIR	-0.481443	3.12422e-06
FAM114A1	-0.481027	2.15004e-05
FNIP2	-0.480357	1.40539e-05
GOLM1	-0.478451	3.07498e-21
MUCL1	-0.477889	0.0395595
CHMP2B	-0.477709	1.1297e-11
RNF181	-0.477661	9.04057e-10
SLC38A6	-0.477126	0.016502
HM13	-0.476738	1.15933e-35
TARSL2	-0.476599	0.00721354
SH3D19	-0.476227	1.06508e-13
SLIT1	-0.47396	8.04772e-08
ANK3	-0.473619	3.31047e-10
ABCC3	-0.473226	2.55864e-09
HLA-F	-0.46942	0.000554957
ZC3H10	-0.469373	0.0330775
ARV1	-0.468636	0.000779239
WDR54	-0.468443	3.10204e-06
TRANK1	-0.467047	0.00812648
SERTAD4	-0.466204	7.18763e-10
ZNF641	-0.466078	3.17065e-08
PHKA1	-0.465695	5.44697e-05
MTRF1	-0.46556	0.0066487
MLPH	-0.465437	2.17445e-25
CCDC125	-0.465216	2.98803e-06
NELFE	-0.464963	5.16552e-17
PRIMPOL	-0.464624	0.0200701
FAM122A	-0.463906	0.000250232
SLITRK6	-0.463749	1.80207e-13
ABCB4	-0.462513	0.0303334
SLC30A6	-0.461559	1.96343e-10
ABHD17C	-0.461512	2.29714e-10
SCAPER	-0.46048	0.00494725
BCL2	-0.46024	0.00474077
IFT80	-0.459969	0.00019586
GSTM3	-0.459749	0.00155106
PCDHGB1	-0.459584	0.00551488
LIMS1	-0.459305	7.56004e-14
WDCP	-0.459231	0.0017434
TAF12	-0.457332	0.000666997
PPFIA4	-0.457205	0.0399334
CPE	-0.457098	8.04772e-08
POT1	-0.456966	0.000121003
GREB1L	-0.456905	0.002648
BCAP29	-0.456306	2.09252e-09
ZNF516	-0.455862	0.0198547
LCMT2	-0.454842	1.4818e-05
TMEM63C	-0.454827	6.22642e-05
TINF2	-0.454698	2.69871e-11
NBPF20	-0.453919	0.000710515
LYPD3	-0.453267	1.0439e-10
CLCN5	-0.452757	0.00183102
BMPR2	-0.452422	2.01764e-18
HIPK1	-0.450684	1.22312e-30
CTBP2	-0.450495	1.17785e-21
MPP5	-0.449086	6.287e-10
MUM1L1	-0.44792	2.91127e-06
PEAK1	-0.446749	0.0324497
ARHGEF28	-0.445605	1.89734e-09
LYRM1	-0.444231	9.4015e-08
ZSWIM7	-0.444191	0.0146441
BTBD3	-0.44387	0.000318547
SUSD6	-0.443185	7.12035e-05
BEX4	-0.442244	0.0140112
PITX1	-0.440304	3.4048e-14
KIF15	-0.440167	8.52554e-05
FANCD2	-0.440007	8.35538e-14
THSD4	-0.436633	1.05311e-09
TPP1	-0.434182	6.5513e-12
KPNA6	-0.433418	6.7021e-10
MYO9A	-0.432953	0.00193175
SLC39A8	-0.432795	4.4185e-09
PRMT6	-0.43269	6.74719e-30
METTL2B	-0.432493	3.32378e-05
RAB2B	-0.431775	0.00230613
CENPK	-0.431469	0.00180408
ARL3	-0.431432	0.000238146
IFT140	-0.431341	1.28688e-05
ZNF451	-0.430061	2.52535e-06
FARP1	-0.429389	3.55324e-10
SMTNL2	-0.429296	0.0434677
TMEM164	-0.428435	1.55628e-15
2010-09-01	-0.428401	1.05636e-06
MTBP	-0.427481	0.0280753
RPS6KL1	-0.427349	0.0161301
KBTBD6	-0.426268	5.66694e-06
NRAS	-0.425961	4.63065e-42
IFT88	-0.424664	0.00382352
MPP3	-0.424054	0.0325662
PRKAA2	-0.423941	0.0409457
EML2	-0.423233	0.000366149
DEGS2	-0.423221	3.0251e-09
GADD45G	-0.423123	0.000905409
SLC9A8	-0.422929	1.67973e-05
THTPA	-0.422796	0.000123859
UEVLD	-0.421836	2.16142e-05
FKBP14	-0.421185	0.0355388
BRCC3	-0.42028	7.47378e-08
C19orf66	-0.419677	0.00578664
LIPA	-0.419663	3.30273e-06
TTI1	-0.41817	6.9673e-08
ARHGEF39	-0.417014	0.000797471
SLC39A11	-0.416174	3.26893e-05
CD44	-0.415822	5.00882e-07
ALPK1	-0.415058	0.00787506
RYR1	-0.414089	2.14462e-05
TPM1	-0.412988	4.24461e-21
HS1BP3	-0.412974	1.42477e-06
DEPDC1B	-0.412633	2.13327e-05
KIAA1324	-0.412588	1.1663e-20
DBNL	-0.411723	1.69637e-13
ZXDA	-0.410383	0.0215221
MCF2L	-0.409912	0.00232244
TANK	-0.409803	1.26529e-05
PLSCR1	-0.408738	3.05182e-07
TMEM120B	-0.408178	6.34457e-08
MYRIP	-0.407774	0.016502
G6PD	-0.406578	8.10614e-24
TMEM2	-0.402792	4.11209e-06
JMJD4	-0.402421	1.24085e-05
CDK6	-0.401817	0.00234084
TMEM256	-0.401158	0.0136673
ZSCAN16	-0.40082	0.00507679
IGFBP4	-0.399091	1.01613e-24
ANKRD10	-0.397979	0.01135
CSRNP2	-0.397637	2.30463e-06
NETO2	-0.397361	1.6812e-09
SRRM3	-0.397297	0.0013037
POF1B	-0.396284	1.00948e-05
GYS1	-0.396235	5.25474e-14
PTBP1	-0.396164	1.02261e-30
OST4	-0.395563	2.58575e-12
LHPP	-0.395321	0.0299455
BAZ1A	-0.394973	5.31471e-13
AP1S3	-0.394946	0.0413289
NBPF9	-0.394206	3.85598e-09
RALGAPA2	-0.393534	1.25075e-06
CTSD	-0.393177	2.8216e-18
TAF10	-0.392607	1.2631e-07
CRYL1	-0.392573	0.00030979
PPARA	-0.391499	0.0072539
TSKU	-0.391195	5.31585e-16
PLK2	-0.390311	2.33292e-17
MAPT	-0.387865	1.74242e-07
SECISBP2	-0.386341	5.06928e-08
PARPBP	-0.386161	7.65232e-05
HECTD2	-0.386128	0.00910021
TYRP1	-0.38562	0.00590116
UFSP1	-0.385236	0.0293345
NCLN	-0.384651	1.6627e-10
IFITM1	-0.384601	0.0335336
TAZ	-0.384048	0.00210377
CDK8	-0.383968	2.27165e-07
EIF4EBP2	-0.383594	2.6165e-17
S100PBP	-0.38356	0.0219103
RNASEH2A	-0.383468	4.03127e-13
PELI3	-0.38289	0.00145636
ERCC4	-0.382643	0.000106855
CAPRIN2	-0.382144	0.0286939
TATDN1	-0.382011	0.000106442
SNX6	-0.381624	2.18756e-12
SERGEF	-0.381392	0.043057
GATS	-0.381083	0.0031015
ATP6V1C1	-0.380465	1.91951e-14
SESN3	-0.380245	0.00907275
KIAA0040	-0.379665	4.48088e-08
SLC38A9	-0.379042	0.0293108
NFX1	-0.378835	2.2467e-07
RSAD1	-0.378415	0.000147669
PPA2	-0.377735	8.04772e-08
C16orf52	-0.377394	0.000608078
SOBP	-0.377146	0.00676275
ITGA2	-0.375846	1.52667e-06
OCIAD2	-0.375837	0.0311878
CMPK2	-0.375209	0.0391807
ARMCX6	-0.374646	5.47621e-05
SETD6	-0.37438	0.0013405
TRPM4	-0.374231	4.96483e-06
CD22	-0.373821	0.0393485
HOXC11	-0.373682	0.0035127
MYO19	-0.372471	1.26298e-09
VAV3	-0.371711	0.00513412
ASPH	-0.371449	1.48209e-06
TUBA4A	-0.36997	0.000827439
ADGRG1	-0.369923	1.2158e-22
CBWD2	-0.369593	0.000334562
SLC10A7	-0.369341	0.0240575
SAMD11	-0.369105	5.58626e-05
IL17RB	-0.369064	0.0368055
PEPD	-0.368819	5.49464e-06
EMC6	-0.368511	2.30084e-05
DICER1	-0.368339	1.11609e-13
PRR11	-0.368249	1.87439e-14
GLUD2	-0.368027	0.00573258
STX5	-0.367239	0.00140498
SPRY4	-0.36626	0.00548366
MTUS1	-0.36487	6.22642e-05
TKFC	-0.364868	3.69762e-07
FAH	-0.364678	0.00405803
SEMA3B	-0.364511	2.85576e-05
PSRC1	-0.364068	1.8916e-06
SLC27A2	-0.363783	2.46973e-11
CENPI	-0.363702	0.0111585
DPY19L3	-0.363542	5.34276e-05
MTRF1L	-0.362938	1.05189e-05
MET	-0.362409	1.41582e-05
PRDX2	-0.361944	8.35834e-18
DPYSL2	-0.361793	3.07535e-07
RGP1	-0.360941	0.00663237
ZBTB22	-0.36093	0.000463875
VPS26A	-0.360394	1.31222e-05
VCAN	-0.359725	0.0382144
C1orf43	-0.359351	8.58049e-19
ESR1	-0.358017	2.54958e-17
DSCR3	-0.35757	0.000187561
SHKBP1	-0.357179	9.0009e-10
DNM1	-0.356676	5.59119e-06
TIAM1	-0.356658	2.80959e-08
SLC6A6	-0.356635	1.51839e-10
SMARCAL1	-0.356144	6.22642e-05
FZD6	-0.355488	9.07475e-12
MRPL53	-0.35513	2.88483e-05
CHPT1	-0.355104	2.25849e-09
KLHL23	-0.354454	0.0262722
LDLRAD4	-0.353311	2.0679e-08
AFF3	-0.352909	9.64604e-10
TOB1	-0.352329	1.26939e-17
MBOAT1	-0.351855	0.0155046
HLA-DRB5	-0.351026	0.0426474
DPH5	-0.34983	0.0217399
GNPAT	-0.349802	7.32479e-05
MAN2C1	-0.349667	0.000236607
LYAR	-0.349611	2.25082e-06
UGCG	-0.349417	0.0166689
PER3	-0.349362	1.27822e-05
METTL1	-0.349352	0.000185946
BLOC1S4	-0.348945	0.000852512
PRSS23	-0.348928	2.00245e-13
RANBP17	-0.348301	0.0300246
CFAP20	-0.3476	1.68887e-06
MMACHC	-0.347504	0.0396298
IFI35	-0.347309	0.0364947
BST2	-0.347109	4.82841e-14
DHFR	-0.347051	4.56916e-09
SCML2	-0.346812	0.000561106
SLC25A11	-0.34674	1.55442e-09
MPV17	-0.346686	2.60454e-05
GPATCH2	-0.34561	0.0032328
TESMIN	-0.34438	0.000865612
GPNMB	-0.343476	2.25082e-06
NRSN2	-0.342828	0.000321197
SKA3	-0.342752	6.90356e-09
CHSY1	-0.342531	4.11587e-05
DOCK1	-0.342227	0.00019586
CORO7	-0.342164	1.42273e-05
TMEM44	-0.340541	0.0408521
FBF1	-0.340486	0.0345026
NINJ1	-0.340484	5.53538e-08
TFRC	-0.340328	2.17003e-18
GLYR1	-0.34017	4.43288e-14
PAPD7	-0.339851	6.61975e-05
KCNAB2	-0.339824	0.00390631
DPY19L1	-0.339019	8.91414e-08
ITPR1	-0.338477	0.000777061
DNM3	-0.33778	0.0228436
H1F0	-0.337021	6.28134e-19
SUCO	-0.33694	1.57808e-05
EEF1AKMT4	-0.336457	0.00754463
ATE1	-0.335065	0.000811356
TCF4	-0.334185	0.0471983
RABEPK	-0.334079	0.00815899
BTBD10	-0.333345	0.000126528
KCNK6	-0.332602	1.66868e-07
ETFDH	-0.331962	0.0240337
PPP3CB	-0.331502	0.000123108
ZNF28	-0.331326	0.00149464
C3orf14	-0.330971	1.22683e-07
DUSP2	-0.330763	0.00689513
ZP3	-0.330471	0.000491847
ARHGAP1	-0.330381	2.02128e-10
TBCEL	-0.330199	0.0473076
COA4	-0.329147	4.11152e-06
PLD3	-0.328618	4.00047e-06
UBE3C	-0.327999	9.54017e-10
JADE2	-0.327964	6.21701e-10
TP53I3	-0.327914	0.00565901
GTF3C2	-0.327888	1.75451e-12
ARMC10	-0.326927	2.54016e-09
NEDD4	-0.326322	6.30711e-08
ZER1	-0.325964	5.38646e-07
SLAIN2	-0.325591	7.60682e-08
NBPF1	-0.324659	3.816e-07
TRAF3	-0.324255	3.23294e-05
SLC7A2	-0.323459	0.00155842
MOSPD2	-0.323237	0.0190581
MBTD1	-0.323164	0.00213207
SPIRE1	-0.322539	5.54686e-06
LURAP1L	-0.321045	0.0383078
RHOU	-0.320755	0.0210682
CREB3L4	-0.319405	1.66868e-07
AIG1	-0.31934	0.00494725
RHPN2	-0.31919	0.000252674
STS	-0.318238	0.0181414
SMC5	-0.316255	0.000912646
PPP1R3D	-0.316092	3.60568e-05
CXXC5	-0.316089	5.54592e-08
CAD	-0.316034	1.11888e-08
USPL1	-0.315986	0.0135594
TBC1D31	-0.31552	0.00681948
PNPT1	-0.315193	4.80377e-07
GBA	-0.315165	8.7776e-09
PIK3R1	-0.31505	5.28238e-07
KIAA0586	-0.3148	3.26902e-05
DNAJC30	-0.314795	0.000514005
VPS45	-0.314404	1.52287e-05
KIAA0556	-0.314202	3.03807e-05
HAUS5	-0.313662	0.00175058
ACSL4	-0.312881	0.0321729
ATF7	-0.312032	1.13235e-05
MRPS7	-0.311931	3.34617e-07
CCDC90B	-0.311025	0.000177765
PDE3B	-0.310898	0.0223956
ADORA1	-0.310889	0.00720903
HMGN4	-0.30964	5.44049e-06
BCKDK	-0.309601	1.06189e-07
UTP14A	-0.309318	5.49464e-06
PIGB	-0.307427	0.0111388
ARSD	-0.307374	1.46488e-05
DNAJC6	-0.305723	0.0190293
TMEM245	-0.305517	4.21728e-08
ASCL2	-0.30537	0.00183102
ATP13A3	-0.305038	1.15473e-09
GART	-0.30495	2.76183e-06
ELMOD3	-0.304749	0.0411291
PLEKHA1	-0.304629	0.0158287
NKAIN1	-0.304591	0.011359
H2AFJ	-0.304111	4.15679e-07
ABHD11	-0.304098	3.36531e-08
RPF2	-0.304032	0.000685465
RNF145	-0.303956	2.94249e-05
TRIM14	-0.302828	0.000242065
TTC39A	-0.302665	1.5263e-10
TPI1	-0.302592	1.50246e-15
SNX24	-0.301991	0.00343963
RAI14	-0.301948	0.00521182
PYCR3	-0.301793	0.00116929
WBP1	-0.301157	1.03755e-05
B4GALT1	-0.300943	2.93816e-14
ACE	-0.300732	0.0273948
GLA	-0.30054	0.001336
SHB	-0.299946	0.0036887
RABAC1	-0.29994	0.000310991
NAT9	-0.299828	0.0382484
IRS1	-0.298315	0.000659503
MRPL15	-0.298213	0.0032328
PVRIG	-0.29764	0.00250697
UBE2I	-0.297234	3.6867e-14
CYB5R1	-0.295617	0.00113907
KATNAL1	-0.295389	0.0452508
ZCCHC6	-0.294689	0.00806142
CPEB4	-0.294525	0.00440564
MOCOS	-0.294514	0.0150537
PAPSS1	-0.294276	0.000132405
PPP4R1	-0.293169	2.38487e-08
SP100	-0.292697	0.00955944
THADA	-0.292506	8.57687e-05
FAM57A	-0.292418	0.00285236
RNASEL	-0.292352	0.0285421
NMD3	-0.292089	5.87307e-07
TDRD7	-0.292049	0.00208106
HOXC13	-0.291809	5.47621e-05
PRPS1	-0.291096	0.0006929
LYRM2	-0.290611	0.000954436
ALOXE3	-0.290544	0.0343364
TAP2	-0.290342	4.60452e-05
CCDC142	-0.290127	0.031902
NAGA	-0.290083	0.000367167
SLC46A1	-0.289931	0.00648
CD55	-0.289575	0.00726945
EHD1	-0.289533	4.67959e-05
ETNK1	-0.289227	0.00183525
SAV1	-0.288612	0.00197884
SLC9A3R1	-0.288456	1.87439e-14
LEPROT	-0.287998	0.000978266
ASAH1	-0.287869	4.08611e-05
MZF1	-0.286676	0.0293914
BCL11B	-0.286361	0.0409474
NAXE	-0.285537	4.25932e-07
ZW10	-0.284723	0.0234727
UMAD1	-0.284601	0.0118369
NAAA	-0.284234	0.00787506
CRKL	-0.284193	1.56567e-06
DOC2A	-0.284161	0.0346321
ZBTB41	-0.283752	0.00838043
WIPI1	-0.28333	0.00477699
DEPDC5	-0.283278	0.0280753
FAM35A	-0.283231	0.00026682
LRRC61	-0.28323	0.00902479
CHMP4A	-0.283204	0.043037
INO80	-0.283128	0.000146423
ZNF703	-0.282802	6.95416e-07
MYO1D	-0.282641	6.573e-08
ZCCHC7	-0.28253	0.046915
HTRA2	-0.282431	0.00303052
USP18	-0.282131	0.000614486
NECAB3	-0.281702	0.000432535
ADAMTSL5	-0.281412	0.0450747
AP1M2	-0.281269	3.72038e-08
HIP1	-0.281064	4.94546e-05
HIF1A	-0.280541	1.2514e-08
NCAPD3	-0.279281	5.16309e-05
SYT1	-0.278012	0.0119151
BBX	-0.277991	1.17456e-05
TRPS1	-0.277536	9.67968e-07
EBF4	-0.277275	0.0351609
KCNK15	-0.277041	8.65767e-05
NSF	-0.277019	4.6515e-07
FLOT1	-0.276898	4.56916e-09
PRNP	-0.276848	0.00563915
PKIB	-0.276662	0.0170621
SDR39U1	-0.275912	0.043057
TM7SF2	-0.275724	7.82588e-06
TFF1	-0.275516	1.71245e-11
ATP2B1	-0.274677	7.4628e-08
PPP2R3C	-0.274449	0.0133673
TBC1D9B	-0.274332	6.59734e-11
TAF2	-0.274136	0.000648354
SLC39A14	-0.274057	0.00125799
PAM	-0.273384	0.0266027
SLC48A1	-0.273383	0.000201082
EFNB2	-0.273368	0.028461
GPR27	-0.273096	0.0203209
DNAJB14	-0.273081	0.00537538
IQCE	-0.27282	2.93691e-06
RILPL1	-0.272774	0.0301982
ASB13	-0.272618	0.00045829
GGCX	-0.272479	0.000824544
2002-09-01	-0.272475	1.90326e-10
ID2	-0.272047	0.000152924
HLA-DRB1	-0.271966	0.000584448
ATR	-0.271833	0.00163054
MYOF	-0.271764	0.00232698
PTP4A1	-0.271421	7.80359e-12
PARP12	-0.271324	0.0281946
DEPDC1	-0.271261	0.00146566
ST8SIA6	-0.270945	0.0498431
TPD52L1	-0.270926	3.31047e-10
IFIH1	-0.270253	0.0123951
IRF7	-0.269364	0.0381111
NUB1	-0.268608	0.0058896
PPFIA3	-0.267094	2.55866e-05
FAM198B	-0.266379	8.65767e-05
ABHD4	-0.266134	0.00238797
PIGO	-0.265459	0.000310991
BRCA1	-0.265023	0.000548012
PFKP	-0.264799	1.88651e-08
WDR33	-0.264751	3.62383e-06
CREB3	-0.264615	0.000621771
CES2	-0.264424	2.6763e-05
PNP	-0.2641	0.00053497
MYO5C	-0.264087	6.93964e-09
PLXND1	-0.263925	0.0398165
MLEC	-0.263834	9.80197e-09
HBA1	-0.26378	0.026402
GGH	-0.263776	0.049243
MAN2B2	-0.263113	0.000109475
ZNF480	-0.262989	0.000946288
PAGR1	-0.262673	5.97193e-06
SRPRA	-0.261855	7.11565e-06
HECTD1	-0.261167	4.99003e-09
TUSC2	-0.261159	0.0371381
SIRT1	-0.26075	0.0395439
MRPL20	-0.260628	0.000633051
JMJD8	-0.260472	8.5346e-06
SPTLC1	-0.260156	4.12291e-05
ACLY	-0.259846	5.03617e-13
CLOCK	-0.259576	0.0010282
SDAD1	-0.258968	0.000290021
CUL4A	-0.258953	0.000351405
TXNDC12	-0.258553	0.000432535
RAB13	-0.258523	6.12552e-05
TMEM230	-0.258508	0.00154776
WDR73	-0.257777	0.0209988
SMAD7	-0.25754	0.0170404
OSGIN1	-0.25746	0.00103436
ASMTL	-0.256929	0.00154468
PFN2	-0.256182	8.04772e-08
ACOX1	-0.25547	0.00249173
ELOVL5	-0.255394	3.43108e-05
SNF8	-0.255317	0.000130332
INO80B	-0.2553	0.00849927
NPEPPS	-0.255061	2.32292e-06
AMOTL1	-0.254584	0.00681826
METTL2A	-0.254559	0.00537538
WBP4	-0.254171	0.0116025
SMIM30	-0.25403	0.000747594
DEK	-0.253865	5.96768e-05
PIGS	-0.253512	7.19835e-06
ABCA3	-0.253392	1.39996e-08
PLEKHH1	-0.253254	0.0090373
RECQL5	-0.252773	0.0253108
ALOX15	-0.252573	0.000323661
LRSAM1	-0.252533	0.00222545
GFPT1	-0.252247	1.07681e-06
CDKN3	-0.25215	0.000322484
DTX3L	-0.252074	0.0013316
GRK3	-0.251769	0.0286002
DIEXF	-0.251743	0.0192995
CSNK2A2	-0.251332	0.0184215
OGDH	-0.251247	1.7078e-09
DGKH	-0.250786	0.0316214
FKBP4	-0.248798	1.09274e-13
FAM241A	-0.248686	0.00721354
TEX261	-0.248006	3.61773e-06
SLC25A25	-0.247765	0.00373204
FKBP10	-0.247748	6.8237e-08
GIT2	-0.247593	0.000852512
N4BP2	-0.247544	0.0229109
EXD2	-0.247461	0.00180408
MCM9	-0.24727	0.0274137
OXCT1	-0.24705	0.00095844
ISCA2	-0.246993	0.0248358
ERCC1	-0.246612	0.00643558
GAN	-0.246539	0.0377665
WARS	-0.246044	8.84506e-07
SERPINH1	-0.245954	1.12767e-09
RHOQ	-0.245929	0.000515257
COG4	-0.245492	1.21566e-05
UTP18	-0.245213	0.000664292
PDCD7	-0.245053	0.0477127
SLC35B2	-0.244631	1.25075e-06
ACADM	-0.244475	0.019517
SLX4	-0.24419	0.0343105
TRIM36	-0.243594	0.00626627
GTF2H2	-0.243328	0.0417337
EEF2KMT	-0.243248	0.000548012
MDC1	-0.242567	4.56323e-06
CD276	-0.24237	6.22642e-05
MED29	-0.241985	0.000517973
COG6	-0.241812	0.00360543
RNF114	-0.241737	5.27977e-05
ALG2	-0.241617	0.0133008
TROVE2	-0.241333	0.0389237
RASEF	-0.241188	0.00382352
CIP2A	-0.241175	0.0208415
TBC1D5	-0.241048	5.90045e-05
TOMM40L	-0.240767	0.0255401
RFC5	-0.240634	0.00163248
RPS6KA3	-0.240626	0.00745868
FAM102A	-0.240423	5.72408e-06
STAT1	-0.239755	7.07759e-05
NQO2	-0.239392	0.039092
ANAPC7	-0.23923	1.76707e-05
PRLR	-0.239145	0.000208292
DYRK1A	-0.23845	0.00424949
AEN	-0.238083	0.0146358
PNPLA6	-0.238034	0.011667
FABP5	-0.237789	0.0177893
ASPM	-0.237782	0.00744966
GSPT1	-0.237302	2.27882e-12
GPS2	-0.23714	0.00155106
B4GALNT1	-0.236958	0.00127164
NUFIP2	-0.236547	1.94427e-05
NOL7	-0.23629	0.0280753
CDV3	-0.236245	2.83656e-10
ACO2	-0.236201	5.82881e-07
POLR2G	-0.236067	0.00748227
SEC63	-0.235899	0.000318342
ZNF827	-0.235762	0.0132918
MSTO1	-0.235159	0.00726945
TAP1	-0.235078	0.000515117
PARP10	-0.23461	0.00929338
DNAAF2	-0.234375	0.043057
EXOSC6	-0.234228	0.022539
DFFA	-0.233959	0.00874271
MAP2K4	-0.233507	0.00282574
TLN2	-0.233023	0.0219002
TDP1	-0.232651	0.00738101
NOL3	-0.23243	0.0229791
REPIN1	-0.232421	4.32361e-06
BCL6	-0.232301	0.00651022
TUBG1	-0.231991	6.06721e-07
GNPDA1	-0.231578	0.00787506
ME1	-0.231518	8.40679e-05
PEX10	-0.23121	0.0275176
TRIM25	-0.230981	0.000282466
DCAF8	-0.230865	0.000510008
BAG1	-0.230724	0.000330896
MGAT2	-0.230173	0.00599519
HEATR1	-0.230095	0.000497862
LUZP1	-0.229755	0.0457462
ZCCHC2	-0.229507	0.0360981
MRPL12	-0.229405	3.39957e-05
HOOK2	-0.229383	5.50131e-05
ATP6V1A	-0.229017	0.000387288
GNG12	-0.228938	0.0031015
MFAP3	-0.228791	0.00373653
LAPTM4B	-0.228667	3.14638e-07
MYO18A	-0.228624	0.00144174
MRPL17	-0.228412	0.00167048
MFN1	-0.228015	0.0302168
YWHAH	-0.227625	3.34884e-05
STAT6	-0.227367	3.86639e-05
ACOT13	-0.226654	0.0356527
MAPK13	-0.226575	6.31861e-06
LNX2	-0.226361	0.00517648
NAE1	-0.226241	0.0156316
RAB3GAP1	-0.225916	0.00134367
MPHOSPH6	-0.225901	0.0432173
CAND1	-0.225721	6.21263e-07
ACTG1	-0.225608	3.72108e-11
ATP6V0E1	-0.224818	3.18339e-05
POLD4	-0.224785	0.013681
GAA	-0.224691	9.6347e-05
PLS1	-0.224541	0.0379602
LRRC8B	-0.224265	0.0249934
OSBP	-0.22422	0.00391308
GATC	-0.223793	0.00242855
MED24	-0.22291	0.000827526
HGH1	-0.22272	0.0368351
HACD3	-0.222546	5.95567e-05
RBMS1	-0.222394	0.00169594
BAMBI	-0.222119	0.00249173
EIF2B4	-0.222114	0.00174322
FAM53B	-0.221903	0.0148681
LSR	-0.221228	3.49708e-06
PURB	-0.220919	0.00267721
ESRP2	-0.2209	9.28449e-06
IMPDH2	-0.220571	1.2784e-05
MAN1A2	-0.220405	0.000406834
HYPK	-0.220343	0.0229499
CHTF8	-0.220322	0.000553651
TGOLN2	-0.220073	7.20563e-07
FJX1	-0.220019	0.0429735
CMTM6	-0.219812	0.000460122
FAM45A	-0.219806	0.0368351
ABCB6	-0.218474	0.00359122
DOCK6	-0.216332	0.000138293
MAP2K2	-0.215997	6.14041e-06
FARSA	-0.215198	1.54727e-05
SAR1A	-0.215182	0.00738101
ANXA5	-0.215062	1.16175e-06
FLAD1	-0.215056	0.0254041
MRPL57	-0.215002	0.000551764
ZZZ3	-0.213989	0.00648
PPAN	-0.21355	0.0125343
GPD2	-0.213445	3.33318e-05
RAB24	-0.213387	0.0259162
MPDZ	-0.212665	0.0498431
LRIG1	-0.212622	0.00778299
RSBN1L	-0.212483	0.0377665
GMPR2	-0.212434	0.00294312
AKIRIN1	-0.212416	0.00348769
CCAR1	-0.212338	0.000643709
COX11	-0.212208	0.0132759
PLOD2	-0.212053	0.00213045
RFC1	-0.21196	0.00263341
SNX17	-0.211938	0.00254811
BRIP1	-0.211714	4.39956e-06
FAF2	-0.211443	7.56989e-06
YWHAQ	-0.211435	3.34617e-07
PPAT	-0.210925	0.0142812
MRRF	-0.21081	0.0396505
NFAT5	-0.210651	0.0494804
CDC27	-0.210378	0.000233009
NUP214	-0.210278	0.00266162
IPO4	-0.21021	1.76849e-06
ATP6V0A1	-0.210092	0.0026549
MMAB	-0.209922	0.00372067
UBE2G2	-0.209407	0.0192164
DNAJC5	-0.209256	0.00095551
LIN54	-0.209001	0.0132759
CHML	-0.208709	0.0224919
DTNB	-0.20832	0.0218454
HR	-0.20827	0.000463875
PILRB	-0.208218	0.00683252
SNRNP40	-0.208141	0.0296069
RNF213	-0.207375	0.00585297
NIPAL3	-0.207332	0.0381505
KLHDC10	-0.207155	0.0393382
WBP2	-0.207138	0.000643709
MRPL24	-0.206566	0.0127525
CKS1B	-0.206327	0.000181422
HIRIP3	-0.206299	0.0343202
MPHOSPH9	-0.206105	0.0407417
DMAC2	-0.205928	0.0343105
GTPBP10	-0.205676	0.0179175
RANBP2	-0.2056	0.000693909
MFSD6	-0.205402	0.00503556
OPHN1	-0.205395	0.00720903
RNF123	-0.205253	0.021641
TIPARP	-0.204784	0.0447826
GSN	-0.204615	0.0113602
AHCTF1	-0.204601	0.00169594
OTUD6B	-0.204214	0.0435383
TXLNA	-0.203955	0.00863133
IQGAP1	-0.20386	5.0411e-05
RUVBL1	-0.20358	0.0105457
BDH1	-0.203229	0.00232215
CPD	-0.203162	0.0215205
POMP	-0.202668	0.00304907
PDCD2	-0.2026	0.00188765
ZNF462	-0.202176	0.0346321
PIN1	-0.201781	0.0177038
LITAF	-0.201662	8.31886e-06
NAT8L	-0.201129	0.0319163
DLG1	-0.200989	0.00171087
C2CD3	-0.200849	0.0374361
RGL2	-0.200828	0.000695429
FAM214A	-0.200249	0.000929873
EDEM1	-0.199645	0.00910021
ZMPSTE24	-0.199507	0.0118231
FOXM1	-0.199486	2.73149e-06
FBP1	-0.19938	1.3171e-06
CCNT2	-0.199354	0.028685
RBM12B	-0.199221	0.0409365
TSPO	-0.199135	0.0381813
TMEM203	-0.198789	0.0450747
SLC25A24	-0.198044	0.00131567
SETD3	-0.19764	5.76539e-05
SPTSSB	-0.19668	2.44301e-06
VEGFB	-0.196651	0.0226256
CDS1	-0.196209	0.00577929
HSPA5	-0.195446	1.40539e-05
APPBP2	-0.195306	9.26176e-07
GALNT7	-0.195197	0.000954436
RRP7A	-0.19504	0.00937709
FADD	-0.195018	0.0324708
CKAP4	-0.194845	0.000277951
NBN	-0.194763	0.00052229
ASCC2	-0.194706	0.0010663
SLC7A5	-0.194634	5.0127e-09
ETFB	-0.19452	0.00573522
NCOA3	-0.194017	1.91492e-06
CCT6A	-0.192739	3.30539e-06
SNAP29	-0.192566	0.00910021
LARP4	-0.192398	0.000964056
EIF2AK1	-0.192341	1.67973e-05
UNK	-0.192335	0.0470782
PKM	-0.192177	1.31305e-07
AMMECR1L	-0.192053	0.0286939
PEX19	-0.192035	0.0183596
CFDP1	-0.191922	0.03539
SLF2	-0.191724	0.0176929
TFAP2C	-0.191665	9.02931e-05
STRBP	-0.191562	0.0234026
KIF14	-0.191459	0.0277166
GPATCH4	-0.190884	0.0405224
AMFR	-0.190752	0.00167744
RYBP	-0.190301	0.0435083
NXPE3	-0.190127	0.0334613
ADD1	-0.189653	1.0754e-05
TXLNG	-0.189219	0.0223831
RNF11	-0.189004	0.00533527
HSP90AA1	-0.188716	0.000301601
JKAMP	-0.188698	0.00725101
KIF5B	-0.188653	0.000724026
UBE2A	-0.188451	0.00623152
ZNFX1	-0.187698	0.0226558
NIPAL2	-0.187647	0.0108655
E2F4	-0.187293	0.00188075
XRCC5	-0.187288	1.83635e-05
PYCARD	-0.187196	0.021641
GALNT6	-0.186824	0.00604592
SSFA2	-0.186459	0.00231958
PGP	-0.186459	0.0011551
H1FX	-0.186406	1.86557e-05
SSR4	-0.186208	0.024224
AP1G2	-0.186007	0.00145636
ACADVL	-0.185668	0.013263
CYFIP2	-0.185604	0.000948685
PPP2R5E	-0.184913	0.0007733
YDJC	-0.1844	0.026311
TTF2	-0.184373	0.00140706
ERGIC1	-0.184209	9.63757e-07
EHBP1	-0.184087	0.0320048
MAN2B1	-0.183987	0.0421711
CBFA2T3	-0.183956	7.59907e-05
GTF2H1	-0.183748	0.0336632
TSG101	-0.183273	0.00949299
GOLGA5	-0.182702	0.00133895
VPS52	-0.182406	0.0013405
ZCRB1	-0.182133	0.0341695
PSMC5	-0.181894	1.98461e-05
GRHL2	-0.181878	0.000277395
G3BP2	-0.181649	0.00045829
PBRM1	-0.181489	0.0396505
ABCA2	-0.180392	0.0010338
AP2B1	-0.180131	0.00206378
RET	-0.179821	0.00604592
MTA3	-0.179762	0.0379813
IRF2BP2	-0.179271	0.0024026
EIF1AX	-0.17906	0.00414105
WDHD1	-0.179042	0.0477438
KHNYN	-0.178788	0.00121678
CHPF2	-0.178646	0.0262517
ATP9A	-0.177399	0.00323173
FUBP1	-0.176397	0.000909322
2011-09-01	-0.17625	0.000613176
HADHA	-0.175997	8.80674e-05
ATP2A2	-0.175895	3.12068e-05
DBN1	-0.175733	0.00536239
CDK2	-0.175702	0.00411672
FADS1	-0.175675	0.00514952
SDC2	-0.175618	0.0177885
HBS1L	-0.174669	0.0324778
UBE3B	-0.174589	0.0207369
LRP10	-0.174561	4.65654e-05
CASP7	-0.173636	0.0381505
GJD3	-0.173309	0.0311074
ANKS6	-0.173205	0.0417337
SCD	-0.173141	3.39993e-06
NRARP	-0.172948	0.0298002
HIP1R	-0.172523	0.0165626
UBQLN4	-0.171973	0.0027658
SLC29A2	-0.17188	0.00828307
MLX	-0.17187	0.0117147
MAVS	-0.171211	0.00997765
BHLHE40	-0.171087	3.10871e-05
SEH1L	-0.170949	0.0105202
EIF2S1	-0.170672	0.00133011
FAM136A	-0.170638	0.00168634
ODF2	-0.170477	0.0234026
MORC2	-0.170344	0.0057953
CBX5	-0.169894	0.0014637
LRP8	-0.169865	0.0359343
TNPO1	-0.169701	0.00142816
PRPS2	-0.169572	0.0424119
LDHA	-0.169543	6.00086e-06
PARN	-0.16905	0.014752
CBR1	-0.168991	0.0423641
RAI1	-0.168903	0.0078565
DNAJC13	-0.168404	0.0146358
IPO9	-0.168378	0.00414383
SNX3	-0.16827	0.00760506
TMEM97	-0.168112	0.0184154
HNRNPA3	-0.167792	0.000470793
BSG	-0.16777	0.000593818
OTUD4	-0.167413	0.0298734
NUP88	-0.166701	0.0271136
PNMA1	-0.166686	0.00729669
SPHK1	-0.166661	0.0436893
SHISA5	-0.166514	0.000554061
SDHC	-0.16645	0.0176831
RRAGA	-0.166375	0.0325687
FTH1	-0.166342	3.84923e-07
TBC1D9	-0.165626	0.0483737
ANKRD27	-0.165158	0.0459761
COASY	-0.164336	0.022579
ATP1A1	-0.164059	8.91311e-06
SKIV2L	-0.163899	0.0137735
KCTD15	-0.163892	0.00959784
ENO1	-0.163575	3.87576e-06
ARF4	-0.163422	0.0049382
ORC5	-0.162657	0.0463175
TMEM263	-0.1625	0.0414534
WASHC5	-0.162258	0.00158241
UGP2	-0.161998	0.0126337
NARS	-0.161896	0.00746438
F8A1	-0.16153	0.0254923
HSPA8	-0.161049	3.132e-06
ATAD3A	-0.160496	0.0429735
LMBR1	-0.160451	0.0366451
BTBD6	-0.160401	0.0286939
SEC23IP	-0.160142	0.0428627
EARS2	-0.160135	0.0317137
CPSF2	-0.159577	0.00628635
CCT3	-0.159432	2.39745e-05
ECI1	-0.159416	0.0345849
FAM102B	-0.159293	0.0426334
HLA-A	-0.159106	0.0344328
KCTD20	-0.158624	0.00590087
OXA1L	-0.158455	0.00772444
SSU72	-0.158008	0.0120835
ADI1	-0.157733	0.0021495
MAP7	-0.1577	0.00651022
STK10	-0.157587	0.0234895
APEX1	-0.157231	0.00946662
DNM2	-0.157206	0.00696989
FAM91A1	-0.157076	0.000799489
CANX	-0.156983	0.000230417
PSMC3	-0.156676	0.00188219
PICALM	-0.156032	0.00247313
KARS	-0.155995	0.000429368
NKIRAS2	-0.155762	0.0379944
RAB7A	-0.15567	0.000290021
SEC23B	-0.153758	0.0107043
CASP2	-0.15334	0.0469839
FAM208B	-0.152988	0.0307186
HTATIP2	-0.152633	0.0383078
TOM1L1	-0.152537	0.0353805
SLC25A10	-0.151778	0.0364758
NR1D2	-0.151664	0.0426513
MYC	-0.151216	0.0161529
RFX5	-0.150851	0.0297785
ENOPH1	-0.150474	0.037522
CEBPZ	-0.150347	0.0396308
NAA15	-0.149905	0.0289452
MPDU1	-0.149785	0.0477645
FERMT2	-0.149781	0.034904
RTN3	-0.149493	0.0111202
ERCC3	-0.149162	0.0248694
RBM14	-0.148565	0.00412923
TNK2	-0.147856	0.0378749
NIPSNAP1	-0.147721	0.0130899
MCRS1	-0.147333	0.03649
LMAN1	-0.14711	0.0417337
NUDC	-0.147099	0.0113602
SRP72	-0.146187	0.0120865
TPD52	-0.145948	0.017804
TMEM214	-0.145772	0.0205692
DDX19A	-0.145428	0.0343105
PREB	-0.145245	0.0144769
RBM15B	-0.144899	0.0407778
MARCKS	-0.144553	0.0296054
MLST8	-0.144314	0.0107043
IARS	-0.143602	0.00476281
PAICS	-0.143457	0.00116061
SERINC3	-0.143427	0.0226558
ICA1	-0.142912	0.0414534
NOP56	-0.142671	0.0219359
IRAK1	-0.142145	0.0029202
TUBA1B	-0.141309	0.000791848
FIBP	-0.14119	0.0302989
CTNNB1	-0.141052	0.000709623
SLC38A2	-0.140218	0.00648
HK1	-0.140202	0.00219537
SAE1	-0.140112	0.021641
NOTCH2	-0.139823	0.0203469
C16orf58	-0.139781	0.0463756
SLC25A39	-0.139239	0.00594309
NBR1	-0.137163	0.0378436
NUP188	-0.136386	0.0126453
PSMF1	-0.136143	0.0469815
GNB1	-0.136083	0.00166978
PAF1	-0.136062	0.0192463
NRDC	-0.136006	0.0248358
RBM8A	-0.135498	0.00416646
NDUFB10	-0.135477	0.00866699
PPP2R2C	-0.135121	0.00529843
ILF2	-0.13441	0.00374775
CCT5	-0.134111	0.00281588
UBE2Q1	-0.133493	0.019259
EIF4A1	-0.132426	0.000135803
B2M	-0.13232	0.0488997
SQSTM1	-0.131958	0.00158585
HLA-C	-0.131288	0.00910021
ALDOA	-0.131231	0.000412103
TRIP12	-0.131209	0.0379602
BEX3	-0.131197	0.0420167
PPP4R3B	-0.130791	0.0305696
EWSR1	-0.130015	0.00507679
DHX30	-0.129571	0.0480562
EXOC7	-0.129458	0.0102862
TUBB4B	-0.129363	0.000958824
ELAC2	-0.129274	0.0311174
STT3B	-0.129045	0.0154133
ZNF638	-0.128872	0.0484462
GDI1	-0.12848	0.0281946
DDX1	-0.128124	0.0397718
ABCC5	-0.127899	0.00689096
REEP5	-0.127828	0.0206583
UBC	-0.127722	0.000114418
GTF3A	-0.127258	0.0074059
XRCC6	-0.126788	0.0111914
ITPK1	-0.126777	0.0118231
ATP5F1A	-0.126266	0.0101701
HSP90B1	-0.125793	0.00733466
STUB1	-0.125547	0.0135292
DAZAP2	-0.12542	0.00622951
RARA	-0.123906	0.0364947
TUBA1A	-0.123901	0.00949427
AP1B1	-0.122699	0.0327296
EIF3B	-0.122476	0.00234959
SURF4	-0.120666	0.0240917
RAN	-0.119956	0.0309994
RSL1D1	-0.119439	0.0164129
UBB	-0.119349	0.00967402
PPP1CC	-0.118878	0.0206354
SRM	-0.118689	0.0354416
PGAM1	-0.118539	0.0321729
CERS2	-0.117874	0.0201935
RPL7A	-0.117454	0.0117089
CNOT1	-0.117431	0.0064456
CD24	-0.117187	0.0124874
TARDBP	-0.11678	0.0405834
SCRN1	-0.116624	0.0419408
SREBF2	-0.116202	0.0407482
HSPA9	-0.11579	0.0126234
MTHFD1	-0.114675	0.0110159
YWHAZ	-0.113328	0.00411254
MORF4L2	-0.112478	0.0368055
CCT2	-0.112099	0.0225318
C6orf106	-0.112025	0.0273776
CLU	-0.110599	0.00566843
PRRC2A	-0.110436	0.0135498
RAB1A	-0.110161	0.0484535
KIAA1191	-0.10992	0.0402823
NQO1	-0.109135	0.0435083
YWHAG	-0.108651	0.0170356
RPL6	-0.105783	0.0212399
SLC2A1	-0.104822	0.0311174
RPS6	-0.104075	0.0269349
FAM120A	-0.103641	0.0248358
KIAA0100	-0.103598	0.0405333
MDH2	-0.103217	0.04585
LRRC59	-0.101113	0.0414043
CAPRIN1	-0.100954	0.019431
HDLBP	-0.100112	0.0226558
EIF4G2	-0.0965356	0.00998283
CALM1	-0.095778	0.0197023
P4HB	-0.0954505	0.0190111
EIF5	-0.0945478	0.0170356
CFL1	-0.092887	0.0295277
EEF1G	-0.09104	0.0147604
RPL8	-0.0905503	0.0350476
SNRNP200	-0.0892246	0.0465586
EEF1A1	-0.0841392	0.037522
TUBB	-0.0815026	0.0342869
RPL4	-0.0782794	0.0393934

## Sheet: Upreg._genes (n = 851)
Table S4 (related to Fig. 2A-C). CDK12 regulated transcriptome in LY2 cells. Differential gene expression siCDK12 vs siCtrl.
Symbol	siCDK12 vs siCtrl log2FC	Adj. P-value
NUTM2G	1.24404	0.00769181
NXPH1	1.21828	4.4141e-07
CYS1	1.11437	3.14638e-07
PTBP2	1.07162	6.287e-10
SPEF1	1.06574	0.0288458
ANKRD18B	1.06547	1.49064e-13
GCOM1	1.05619	0.0122151
ACTG2	1.05591	5.72958e-08
CLDN1	1.03301	6.24294e-08
CYP1A1	1.029	5.28321e-06
CLDN9	1.01403	0.000195798
LIMS2	1.01249	0.0342369
MAGEA10	0.973985	0.0381505
ZNF460	0.961867	0.00274354
IGFL1	0.944708	0.00663237
FGF18	0.939095	6.47801e-05
CAMK1	0.921183	0.0141126
AOX1	0.91269	4.02259e-12
WAS	0.90466	0.0196383
NTSR1	0.865637	2.6503e-06
RELB	0.864155	1.21186e-06
CCDC61	0.849291	0.000770018
CCDC134	0.845275	0.000101871
ANKRD18A	0.842008	7.0244e-09
RIPOR3	0.836584	0.000103124
FMNL1	0.82663	2.70701e-06
CREB3L1	0.825368	2.54849e-18
GDF15	0.82392	1.30555e-16
PRSS27	0.82109	0.000768926
PPARGC1A	0.798912	9.96192e-06
FOXQ1	0.795779	0.0401516
HEYL	0.784195	0.00154468
CYP4B1	0.782177	0.00787506
PLCG2	0.763416	3.7698e-14
GOLGA7B	0.763158	0.0278451
TGFB2	0.751596	3.51633e-10
ULK4	0.747796	0.000909322
GNG13	0.740642	0.000953646
CNN2	0.739199	0.00765196
OSR2	0.733001	0.0335336
TMEM53	0.731982	0.00165634
IL1R1	0.730963	9.70306e-05
USP4	0.730211	6.72771e-27
USP2	0.730077	0.000741205
SALL4	0.727392	1.38609e-11
RND2	0.726632	0.0165433
C16orf45	0.725748	0.00600318
GRHL3	0.724771	7.24548e-06
NUTM2B	0.712734	0.0214049
TPM2	0.708331	0.0170404
SPACA6	0.705756	0.0123112
TNFRSF11B	0.676049	1.31798e-13
NOV	0.671218	0.00378998
DRD2	0.66907	0.0372354
TIGD7	0.667213	1.77625e-05
FAM167A	0.665049	0.0321729
ITFG2	0.660198	5.83119e-07
AHNAK2	0.653336	0.00648318
ZNF283	0.64933	0.0401122
DUSP10	0.648983	0.00960929
ZFHX2	0.64897	0.00513412
C1QL1	0.644897	0.00738101
SGSH	0.641643	1.03662e-17
ACOX3	0.638065	1.70867e-06
BAIAP3	0.636185	0.004323
MAP2	0.632075	7.13724e-11
MACC1	0.630173	9.57001e-12
YY2	0.626932	0.0197838
TMEM8B	0.62547	0.00110138
CPS1	0.619856	0.0289472
GPR143	0.618411	0.00125875
KCNF1	0.609273	0.00550397
ZNF695	0.606712	0.00763394
SLC25A45	0.605598	0.0133673
DKK1	0.60539	1.97413e-40
TIMP3	0.599045	9.8304e-05
RND3	0.598874	0.0103045
FAM122C	0.596512	0.000262446
TEKT4	0.594315	0.0224595
SOCS2	0.587919	9.18885e-05
EEPD1	0.582792	0.0133565
FOSB	0.579602	0.0120959
ATP7B	0.576575	0.000239875
PARP3	0.571581	1.2923e-06
BBC3	0.568631	2.27808e-05
RFTN1	0.565548	0.00687738
VAMP2	0.564239	6.93964e-09
RILP	0.563052	0.00611261
ENHO	0.56276	0.0337249
CLCF1	0.554522	0.0391576
RAB26	0.551447	0.00040271
ZNF329	0.547217	0.00183645
INAFM1	0.546225	4.97268e-06
NRP1	0.545122	0.0156832
SHISA2	0.545087	5.27412e-06
NICN1	0.545013	0.0224919
DIO3	0.540435	0.0248694
ZNF789	0.538952	0.000239656
HYI	0.537452	0.0017434
PARP16	0.536861	1.69638e-05
GOLT1A	0.53561	0.00105165
MICB	0.533244	0.000141086
RAB32	0.532357	0.00464206
NLGN2	0.530822	1.87288e-15
CMYA5	0.5284	0.000828332
ST6GALNAC2	0.525425	0.000121058
KIAA1257	0.525358	0.00169454
ZNF165	0.52191	0.000301601
FAM200A	0.518844	0.00623822
VAX2	0.517079	0.0179268
GRM4	0.514073	0.00113317
MUC3A	0.508073	0.0197662
LHX2	0.505178	0.00720986
TIMM23B	0.503324	0.0184257
WDR76	0.502494	6.24294e-08
ADM2	0.500309	0.0043698
CXCR4	0.498701	0.00111116
NOL9	0.495741	3.53174e-06
GTF2IRD2	0.494085	0.000452104
CLDN23	0.493553	0.00842129
ANKRD36B	0.491198	0.00510162
PRX	0.490947	0.0242262
BCL7C	0.486595	5.25474e-14
MAFA	0.484418	0.01135
HUS1	0.483221	1.83388e-06
B3GNT8	0.481328	0.0444877
MEGF6	0.480451	0.000572309
ERBB2	0.475969	1.85281e-24
SLC4A3	0.475349	0.0161923
JRK	0.470689	5.27259e-06
SPIN3	0.470033	0.00108564
GABBR2	0.463454	0.0159675
MOB3A	0.462697	0.00097082
PAX5	0.46114	0.00696989
SNX12	0.459279	1.74407e-07
PBX1	0.457584	1.89433e-18
LFNG	0.45562	1.72541e-05
OPLAH	0.454351	0.0464471
COQ2	0.454276	7.36139e-09
TENM3	0.451737	0.0147781
KRCC1	0.448717	2.88294e-07
FAM43A	0.446513	0.0272791
DISP2	0.446124	0.0302168
TNFSF13	0.445751	1.83618e-06
ZNF799	0.444813	0.0463175
ZNF841	0.44417	0.00242855
C1orf115	0.443931	0.000287889
CLBA1	0.443727	0.00942586
SEC61A2	0.443715	0.00841065
E2F2	0.443604	1.13788e-09
TP53INP2	0.442561	0.000159638
CACFD1	0.441695	2.87249e-07
CDCA7L	0.441437	2.09486e-05
HCN3	0.439569	0.000222858
EPS8L1	0.439399	3.132e-06
MAPK8IP1	0.437839	7.45299e-05
CIART	0.437565	8.4552e-05
CTNND2	0.437065	1.48611e-08
INSIG2	0.436472	0.00175431
MAST4	0.430512	0.00851392
GDAP2	0.428171	0.000125171
SPIN2B	0.427878	0.0218287
NES	0.427551	1.25075e-06
GDAP1	0.426178	0.00180408
LGALS1	0.424755	0.00405803
COL1A1	0.424755	1.18296e-08
RTN4R	0.424494	0.00410287
BMF	0.424405	0.00545762
DTNA	0.421999	4.70114e-07
KIAA0513	0.421858	2.39084e-10
RSPH3	0.421721	0.0152994
ZNF613	0.420736	0.0153856
FRY	0.419286	0.0152434
CENPW	0.41888	0.0116649
PTP4A3	0.418688	0.00148951
STK38L	0.418587	3.29916e-05
YPEL3	0.415246	0.000391874
TSPYL2	0.414467	2.2026e-12
CISH	0.414091	0.0104859
ZNF274	0.413812	0.000172644
BAG3	0.412109	6.7592e-19
CELSR3	0.411811	1.53647e-05
EXOG	0.410578	0.00493837
TMEM25	0.409179	0.0139228
MAPK8IP2	0.409043	0.0032858
STYXL1	0.408858	2.27532e-07
OSBPL7	0.408169	7.41485e-05
RTL5	0.407922	0.010443
MAPK8	0.40761	0.00315763
CTDSP2	0.406542	2.8216e-18
CPEB2	0.405099	0.0198547
PRSS8	0.40204	8.04772e-08
STRADB	0.402017	0.000111831
CD58	0.401468	0.00453927
FAM117B	0.40132	0.0075841
ANKRD39	0.401176	2.11929e-05
ZNF428	0.400493	0.00180735
WNT7B	0.397865	4.3975e-07
MAMDC4	0.397467	0.016452
FAM107B	0.397009	0.00551049
CCDC92	0.396303	5.06928e-08
MDGA2	0.396192	0.0264783
KREMEN2	0.394985	1.11256e-07
PIM2	0.394254	0.000114709
IL4R	0.392018	9.24899e-05
VIPAS39	0.391705	1.05147e-05
CYP4V2	0.391499	0.00676275
NAGPA	0.391017	0.000491847
C3orf70	0.391015	0.0150692
OSBP2	0.3888	0.0402394
SLC24A1	0.388754	0.00178984
FLVCR2	0.386817	0.00676105
HOXB7	0.386349	5.71805e-05
MTRNR2L6	0.386329	0.000392347
DUSP8	0.386176	0.00907275
SLC26A6	0.384879	0.0310945
ZC3H6	0.384806	0.000944227
SMG9	0.38466	2.74399e-06
PKP1	0.384494	2.6503e-06
ZNF304	0.384238	0.021641
IRF5	0.383858	0.0203209
KLF11	0.380785	0.000135347
RDH13	0.380202	0.00716465
SOCS3	0.379893	0.000225732
C9orf3	0.378146	0.00195251
SLC43A2	0.377612	5.04308e-08
CYTH3	0.377456	0.00492583
NLGN4X	0.376626	0.00473392
GPR137	0.374565	1.5669e-06
ARMC5	0.372804	9.30939e-07
PGBD2	0.372803	0.0249934
ELF3	0.371816	0.00350301
PLCD3	0.371466	2.37715e-05
PLA2G15	0.369239	0.000130332
CARD10	0.368973	0.00799487
ZSWIM4	0.368261	0.0298734
POMT2	0.368203	0.000108316
ZNF354B	0.368108	0.0352027
NEURL1B	0.367233	3.16188e-05
FBXO27	0.36681	8.71812e-10
BTG2	0.36669	0.000207641
ZNF174	0.366507	0.00040271
SORBS3	0.366286	0.000325896
PRIMA1	0.365977	0.000673487
WEE1	0.364336	6.22642e-05
ZNF23	0.363608	0.0189747
DNASE1	0.363422	0.00551049
SCARA3	0.363158	0.0022188
TRIM65	0.362196	0.000119755
PHLDA1	0.361491	0.00851615
APBA3	0.361198	0.0378749
GLCE	0.361045	1.1729e-05
TFDP2	0.360983	0.000953646
GSDMD	0.360278	0.00630218
ARHGAP33	0.359447	0.00288426
HS6ST3	0.359067	0.0191215
TGFB3	0.358822	4.46241e-09
SLC25A36	0.358287	9.01086e-09
TMEM150C	0.356517	6.287e-10
MAP3K6	0.354089	2.93691e-06
VWA1	0.35406	0.000162605
THOC5	0.352184	9.4015e-08
CLPB	0.351569	0.000221748
EFEMP1	0.351212	0.00788246
TM4SF1	0.350957	3.90256e-08
FAM234B	0.350465	1.184e-07
QDPR	0.350021	0.0305696
NOTCH1	0.349455	2.15003e-06
ENY2	0.349342	1.45097e-05
CDC42EP1	0.3493	6.56448e-05
SBK1	0.34929	1.52103e-07
PDRG1	0.349268	0.000277951
CLMN	0.347848	8.0963e-05
ITGA5	0.347781	0.00024192
RAB27B	0.347587	1.08258e-07
MTRNR2L9	0.346883	6.01475e-06
PXMP4	0.346709	2.22261e-06
GLIS2	0.346261	3.19846e-05
PPFIBP2	0.34543	0.000301601
SIX5	0.344215	0.00577929
TMEM231	0.343903	0.00265276
MTRNR2L1	0.343809	1.87377e-05
RABEP2	0.343474	2.24384e-09
ST8SIA4	0.342956	0.00800371
ARNT2	0.342243	0.00204311
NPTXR	0.341646	1.91492e-06
TICAM1	0.340566	0.00940856
CLUAP1	0.33884	0.0122715
KMT5C	0.338169	0.000437981
MSRB2	0.338139	0.0347691
LMTK3	0.3374	0.0224538
DNAJB2	0.337136	3.99935e-05
N4BP3	0.335863	6.14384e-06
BSCL2	0.335815	0.0024026
RAD54L2	0.335365	0.0142377
GPRC5C	0.334656	0.0245733
TMEM63A	0.334542	0.000191133
TMEM14B	0.33437	0.00337285
MIIP	0.33424	0.016837
REL	0.333813	0.000998106
L1CAM	0.332954	0.00335193
HILPDA	0.331974	3.14926e-05
PBDC1	0.331037	0.0184022
CA5B	0.330671	0.0429263
CDK2AP2	0.330659	2.55866e-05
POMGNT2	0.329976	0.00690559
PBX2	0.329763	4.39932e-09
CYTH1	0.32868	0.00571739
CCDC9	0.328537	0.00166377
CDH1	0.327208	4.84234e-23
LIN7A	0.326723	7.32479e-05
ABCD1	0.326518	8.1484e-05
MEX3A	0.32626	0.0262517
SERTAD1	0.325888	0.0293648
TLE2	0.325527	5.64968e-05
MVP	0.324336	0.00321197
ACKR3	0.323107	6.02555e-05
NEK2	0.322664	0.00274123
RBM4B	0.322191	0.0198307
FAAP20	0.322045	0.0127451
ANKRD9	0.321665	1.79531e-05
MYL6B	0.321266	0.0006244
PICK1	0.321015	0.00353506
EMG1	0.320367	0.00546149
CHDH	0.320253	0.0122635
HDAC5	0.319973	0.00195251
MIB2	0.319218	0.00762361
DYRK1B	0.319105	0.000372955
FAM20C	0.318172	8.24931e-05
ERRFI1	0.316604	0.00312681
FBXL16	0.316551	4.70045e-08
TNRC18	0.315182	7.10542e-09
RAP1GAP	0.314008	0.000261697
ATP5MC1	0.312795	0.00185737
RHOBTB2	0.312562	0.00236331
E2F1	0.311843	3.78225e-07
FUCA1	0.31104	0.0185583
INPP5J	0.310865	0.00488924
TACC1	0.310459	1.72674e-09
MEGF8	0.30999	0.00636057
MIA3	0.309675	3.48052e-07
TOM1	0.309553	0.0277503
FBXL18	0.309257	4.41141e-06
DENND1A	0.309206	0.000201082
CLDN7	0.308761	8.57388e-10
MYADM	0.308688	9.41522e-06
TNFRSF12A	0.308641	1.89205e-08
TIGD1	0.308361	0.0451718
TNS2	0.308169	0.00509572
FAM222A	0.308051	0.000823235
HIPK2	0.307948	0.00580314
MEIOC	0.307742	0.0013405
ARMC7	0.307527	0.00268931
CSRP1	0.307447	6.23651e-10
ACBD7	0.306853	0.0345849
SLC35A5	0.30552	0.0162017
PAIP2B	0.303509	0.0124661
OGFOD3	0.303166	0.00260944
CAMK1D	0.302053	0.024224
SYNGAP1	0.301573	0.000145195
LPIN2	0.30124	0.00604553
FAM83B	0.301089	0.000465052
SIX2	0.299909	0.000678025
C21orf59	0.299774	0.00278439
PRKX	0.299568	0.00555699
LRFN3	0.29948	0.0162986
ZNF227	0.299447	0.0381365
FN1	0.299233	0.0299455
TNNT1	0.297458	0.00020979
TSEN15	0.297185	0.00247313
ZYX	0.295665	2.49063e-07
MTX3	0.295287	0.00281535
RRAS	0.294592	0.0317137
BUD23	0.294342	1.01199e-06
MEGF9	0.294229	0.000219547
KMT5B	0.294132	6.27718e-05
ARHGAP18	0.293363	0.0320048
SLC12A2	0.292737	3.5657e-05
NPRL3	0.292152	1.68385e-06
SEMA4B	0.292051	0.00352769
DERL2	0.291901	0.0051262
TNFAIP8L1	0.29118	0.0497057
EFNA1	0.291157	0.00274123
ARHGAP39	0.291089	0.000541301
IFNGR1	0.290852	0.0225318
LPCAT3	0.290322	0.000792127
BCL3	0.289371	9.86509e-05
TXNL4B	0.289309	0.00379145
SLC12A4	0.288632	0.0165626
VARS2	0.288015	3.02253e-05
FAM155B	0.287958	0.0385241
NCS1	0.287886	0.000801243
CD99L2	0.28741	0.0208697
SH3BP1	0.286963	0.00319231
GPC4	0.286611	0.00579969
RBBP9	0.286338	0.024739
HOMEZ	0.286276	0.00633535
PRR36	0.285825	3.32636e-05
FAM120C	0.285656	0.00165641
MBD5	0.284449	0.0357061
CKMT1A	0.283435	1.62249e-06
CHMP4C	0.282686	0.0209811
DBNDD1	0.281893	1.33949e-07
ADIPOR2	0.280763	8.17757e-09
TRIB1	0.280719	0.000300177
ROGDI	0.280541	0.00233429
D2HGDH	0.279851	0.0275041
PIK3C2B	0.279562	0.00110039
PGS1	0.27926	0.0294357
C22orf46	0.277675	0.044653
RNF146	0.276633	0.0162017
DCAKD	0.276242	0.00657413
SFN	0.275344	0.000345763
ZNF354A	0.275231	0.000708464
E2F8	0.275019	0.00291423
GNL3L	0.274955	0.000174974
RAB11FIP3	0.274737	3.74603e-05
CPNE1	0.274211	0.000639194
FLNA	0.273359	1.3756e-12
GAS2L1	0.272924	0.0012724
SEZ6L2	0.271954	3.47001e-08
PSD4	0.271688	1.54202e-06
SEMA4A	0.270838	0.000597293
TEAD1	0.270593	0.00278284
EOMES	0.270436	0.024563
MGRN1	0.270145	1.0246e-06
YARS2	0.270113	0.0156687
NECTIN4	0.269896	0.0117209
HNRNPUL2	0.269068	1.11067e-08
FAAH	0.268878	0.0220522
CREB3L2	0.26854	0.029061
CDYL2	0.267576	4.86783e-08
IRF2BPL	0.26751	1.82302e-06
ENPP1	0.266806	0.0267638
TBC1D2B	0.266503	0.0146628
DGAT1	0.266079	0.0241367
HEXIM1	0.264911	0.000503014
MIDN	0.264777	3.53117e-07
SRC	0.264342	0.026955
ZNF219	0.263913	2.80947e-05
GOSR2	0.263504	0.000239875
POLR3K	0.263503	0.000465052
EPHB3	0.263006	0.0195026
EIF3C	0.262813	1.35551e-15
CPPED1	0.262685	0.0039532
UBE2H	0.26189	3.01324e-06
DMTN	0.261135	0.000879891
MAGED2	0.260704	3.28884e-05
PDGFA	0.260697	0.00772493
SH3PXD2A	0.260106	0.00941545
BCL9L	0.259804	4.44683e-09
ZNF689	0.259331	0.000610768
DCAF16	0.25919	0.0292312
TMA7	0.25915	0.00352785
FNBP4	0.259057	0.000268563
INHBB	0.258582	0.000111955
SLC41A1	0.257871	0.000953411
TBC1D8	0.256995	0.0207764
TARS2	0.256979	0.000220264
LRRC37A2	0.256903	0.042165
ARHGAP45	0.256774	0.033553
PIK3R3	0.255949	2.47185e-06
ZFYVE21	0.255272	0.000725085
H6PD	0.255066	0.0201935
EVPL	0.254739	8.87199e-06
PPP1R26	0.254673	0.000404738
NFYB	0.254613	0.00170599
INTS3	0.254467	6.91043e-06
ATG14	0.254397	0.0263907
ZBTB12	0.254026	0.0230057
SLC35C1	0.253889	0.0100757
ZNF217	0.253461	1.59514e-08
MYO1B	0.25344	1.3171e-06
SVIP	0.253284	0.00489935
FZR1	0.251826	0.00282574
TTC14	0.251813	0.0331171
PIP5K1C	0.251717	0.000144338
ACAA2	0.25157	6.78518e-05
TUBGCP6	0.25048	0.0343105
TRIB3	0.248849	0.000289457
GPT2	0.24857	0.0148928
AGFG2	0.248431	0.00454934
CDKN2AIPNL	0.247856	0.0148517
ZNF358	0.247477	0.0198682
PPP1R18	0.246871	0.0125985
BCAR1	0.246865	2.1391e-06
NPIPA1	0.246337	0.0282842
MYH14	0.245966	0.000639194
ARHGEF11	0.245862	0.000125104
SOX13	0.244536	0.00738101
MAST3	0.243487	0.0302586
METRNL	0.243123	0.0103097
FBXW4	0.243083	0.00090184
UGT1A6	0.242565	0.0031015
GPR89B	0.242526	0.0311698
DDT	0.242313	0.00391567
RAD18	0.242248	0.00169648
KITLG	0.242088	0.028406
NACC2	0.24171	0.00599296
FLYWCH2	0.241652	0.00712372
LTBP3	0.241627	6.73052e-05
KCTD18	0.241448	0.0232608
MEF2D	0.241384	0.0286498
NDUFS5	0.24137	0.000941835
IGSF9	0.241276	0.0089694
PPL	0.241082	8.5656e-05
TGIF1	0.240744	0.0369626
C7orf50	0.240345	3.05276e-05
GLS2	0.240049	0.00843486
MXD4	0.239642	1.67553e-05
KIAA1143	0.239418	0.0190437
RTEL1	0.239232	0.0255401
ZNF213	0.238519	0.00249173
TMEM63B	0.238362	0.000515217
DNMT3B	0.238192	0.0205113
ARHGEF16	0.237393	0.00105821
NTAN1	0.237392	0.0343105
RAB23	0.237268	0.023507
SIGIRR	0.236325	0.0116943
RASA1	0.23623	0.000452104
STAG3	0.235794	0.00254336
ATP8B2	0.235726	2.12791e-05
SUMF1	0.235719	0.0043698
SMAD3	0.235146	0.0159059
SHPK	0.234888	0.0177952
STRADA	0.234865	0.0346321
MNT	0.234111	0.0192633
DAB2IP	0.233836	0.00410142
NOP9	0.233713	0.000639194
CPNE2	0.233403	0.0117209
ZNF322	0.233258	0.0030464
ARHGAP27	0.233183	0.0037155
PCDH1	0.233019	0.00651022
NR2C2AP	0.232434	0.0063925
DUT	0.231561	0.000811356
TET3	0.231077	0.000327054
TMEM120A	0.230989	0.0343105
CDC34	0.23084	0.000168914
SELENBP1	0.23084	1.70349e-05
SOCS7	0.230329	0.0396407
PTPN3	0.230268	0.00414068
TPM4	0.230252	1.01479e-05
FGD1	0.229563	0.0213935
PCNA	0.228491	0.000182251
CTNNBIP1	0.227545	0.0263344
NGLY1	0.227031	0.013831
CT45A10	0.226473	0.0142749
TAX1BP3	0.226409	0.000958824
HERPUD1	0.226275	0.00660248
TACSTD2	0.226032	7.69711e-06
SULT2B1	0.225656	0.046915
OGFRL1	0.225563	0.00838043
SERTAD3	0.225158	0.0460541
DTX2	0.225073	0.0198547
IGHMBP2	0.22451	0.0405333
SIPA1L3	0.224479	0.00910021
IDH2	0.223608	0.000281478
F12	0.222894	0.00998283
ZDHHC7	0.222753	4.94523e-06
TXNIP	0.222472	8.06741e-07
ZNF394	0.22197	0.0367155
ADCK2	0.221702	0.0497057
POLA1	0.221377	0.0133114
VEZF1	0.221365	0.000431567
ELF2	0.221218	0.0169405
KIAA1549	0.220892	0.0190007
INPP5A	0.220487	0.00362306
MMP15	0.220226	0.000246657
LLGL1	0.22013	0.0203173
VWA8	0.219883	0.0161301
COX19	0.219854	0.0424119
PIGX	0.219653	0.0110116
CTDSP1	0.219589	1.60003e-06
OLFM1	0.219148	0.00327656
LRCH4	0.218928	2.25674e-06
RNF208	0.218293	0.00910021
NDUFC1	0.218117	0.0113046
GDF11	0.217472	0.0308332
MEAF6	0.217336	0.0195638
PPAN-P2RY11	0.216961	0.0475023
GAMT	0.216229	0.0499182
MICALL2	0.216012	0.0124393
UNKL	0.215378	0.0381505
CARHSP1	0.214345	0.00159368
FGFR4	0.214334	4.94546e-05
SNX1	0.213909	0.000137637
DPH3	0.213464	0.0461182
PAQR4	0.213191	1.96728e-05
ARL2BP	0.213092	0.00569852
PYM1	0.212472	0.0255643
TOB2	0.212414	0.00507077
TMEM219	0.21209	0.0399519
DOK4	0.211919	0.0415111
SEC61B	0.21167	0.0392711
TEDC1	0.211416	0.00381757
OXSR1	0.210059	0.00350301
SLC44A2	0.209397	2.01396e-06
NFIX	0.20923	0.00311786
GLI3	0.209193	0.0392503
MAN2A2	0.209075	0.00809106
KLC1	0.208809	0.00392272
MTRNR2L2	0.208765	5.06723e-05
ZBTB1	0.208707	0.0177672
TSPYL4	0.208473	0.00291423
CKS2	0.207785	0.0133007
KDM6B	0.207774	0.00585528
GPD1L	0.207735	0.0116025
PTMS	0.207636	5.3381e-08
HINT3	0.207102	0.0362459
TMEM106B	0.206844	0.0396771
TEAD3	0.206822	0.000515117
OARD1	0.206511	0.0441414
ERBB3	0.20637	4.72941e-06
FANCA	0.206207	0.000811356
PARVA	0.206153	0.0354159
MED25	0.205542	0.0301052
TNFAIP1	0.205383	0.0249143
TMSB10	0.205347	2.57496e-05
PLEKHF2	0.205337	0.000954436
ZFP36L2	0.205044	0.000173973
SYTL2	0.204988	0.000290021
FBRSL1	0.204816	0.00294612
USP42	0.204449	0.0218899
PLEC	0.20397	0.000767301
GINS2	0.203901	0.000188071
CNOT6	0.203717	0.00440893
SLC20A2	0.203682	0.039871
CTU2	0.203053	0.0499182
PRUNE1	0.202777	0.0197002
FKBP9	0.2026	0.000572297
NUDT14	0.202255	0.0378436
LCP1	0.201257	0.0354159
VASN	0.201167	0.0135594
ATP2A3	0.200876	2.12291e-06
TRIM3	0.200615	0.0258909
FBXL19	0.200089	0.00111116
AP1S1	0.200038	3.87237e-05
ZNF839	0.199255	0.0303334
TSFM	0.199018	0.0198547
MTRNR2L8	0.198901	0.000239875
SMG5	0.198673	0.000366149
RNF14	0.198183	0.0102661
PEX11B	0.198012	0.0198009
CHST15	0.197697	0.00517103
TRIP6	0.197648	0.00165641
ABHD12	0.197601	0.0118665
CMIP	0.196562	0.00215217
NPIPA8	0.195757	0.0314326
PRPSAP1	0.195552	0.0229436
CAMKK2	0.195498	0.00755926
ADGRL1	0.195062	0.00146918
CSNK1E	0.195038	0.0286939
FAM189B	0.194472	0.00127655
TTC19	0.19211	0.0302635
TFAM	0.191653	0.0332135
KAT2A	0.191419	0.00113907
ZG16B	0.191026	0.0386391
MCM5	0.190498	0.000485637
SPIDR	0.190154	0.0175611
BCAM	0.190051	0.00167601
MYH9	0.18999	0.00047605
KANSL3	0.189606	0.0254041
C12orf57	0.189245	0.0456758
VGLL4	0.189061	0.0101701
ZMYND8	0.188724	2.67731e-05
RIPOR1	0.188131	0.00047845
HSD3B7	0.188075	0.0111668
KIF26A	0.187356	0.00253296
UNG	0.187	0.000841049
DCAF4	0.186667	0.0373982
MLLT1	0.186387	0.00138566
GATA3	0.186155	6.87158e-08
PRKACA	0.185664	0.00115121
LENG8	0.18556	0.0255135
DNASE2	0.184593	0.0111124
ATG101	0.184545	0.02189
ALDH4A1	0.18347	0.0167136
BSDC1	0.183261	0.0258389
JUND	0.182821	0.00573522
RAP2B	0.182237	0.0146628
RNF187	0.182182	0.000626639
LDB1	0.18208	0.0126764
SOS2	0.181875	0.0175611
DLGAP4	0.181784	0.0130555
CTSL	0.181763	0.032165
HS2ST1	0.181344	0.0497867
MCM6	0.1812	0.000128009
GATAD2B	0.179704	0.0178269
EMP2	0.179041	6.22642e-05
PAWR	0.178868	0.00140498
SLC11A2	0.178141	0.0139391
KLF10	0.178052	0.0281659
SLBP	0.177856	0.00169594
SPINT1	0.177602	0.00233623
CHD2	0.177254	0.0378771
ZBTB7A	0.177007	0.000220113
SLC12A9	0.176964	0.00518248
TNFRSF1A	0.176033	0.0164129
CREBBP	0.175797	0.00266846
TMEM199	0.175741	0.0392503
GIT1	0.175621	0.00340732
PXN	0.175616	0.00530743
CD9	0.175603	0.000924225
TRIQK	0.175524	0.048135
YLPM1	0.174895	0.00466168
IVD	0.174724	0.0293458
AVL9	0.174532	0.000311584
PHLDA3	0.174284	0.0225994
ADSS	0.173674	0.0473246
GSK3A	0.173659	0.00495434
GPR160	0.173251	0.0314665
MYO6	0.173038	0.0254293
PLEKHG4	0.172459	0.00766008
PAK4	0.172047	0.00103605
ATP5MF	0.172011	0.00213207
PPIC	0.171895	0.0473076
BRD4	0.171184	0.00176787
USP3	0.170898	0.0201422
WDR6	0.170413	0.000638618
MTR	0.17027	0.0264043
CCNG1	0.1702	0.00249325
PTPRS	0.1697	0.0350476
TOM1L2	0.169088	0.0281643
SRCAP	0.168907	0.00338581
IMPAD1	0.168512	0.00668517
SLC10A3	0.168227	0.0117001
TESK1	0.167518	0.0321729
PHRF1	0.16665	0.0414534
KRT18	0.16645	1.97677e-06
MADD	0.166191	0.00249173
MRPL30	0.166095	0.0106882
PPP1R16A	0.166041	0.0416894
TAOK2	0.165066	0.000463875
ZNF318	0.164866	0.0313157
PPP1R2	0.164664	0.0110822
RHBDF1	0.164493	0.00788781
RERE	0.164374	0.0286498
IL13RA1	0.163994	0.0377665
NFIC	0.161412	0.0363212
CUL7	0.16129	0.0126938
VOPP1	0.161191	0.0398165
RHOB	0.160818	1.41013e-05
STOM	0.16055	0.0393382
GOT1	0.159917	0.0432173
PLXNA3	0.159789	0.0218948
RAB10	0.15976	0.00023089
HPS3	0.159707	0.0102057
FAM49B	0.159663	0.0228436
GSR	0.15965	0.00595101
SGSM2	0.159407	0.0117147
RAB25	0.159294	0.0305066
PLXNA1	0.159258	0.0366451
BAZ2A	0.158943	0.0113091
ARFGAP2	0.1589	0.0120835
DCLRE1B	0.158703	0.00207385
NR2F6	0.158245	0.00870863
CKMT1B	0.15822	0.0116943
MLF2	0.158145	0.00512713
RNF26	0.158071	0.0325411
MKNK2	0.157869	0.0267638
CMTR2	0.157336	0.0440682
MVD	0.157004	0.0498431
CANT1	0.156997	0.000862698
NRBP1	0.15684	0.000256486
LIG1	0.156653	0.0198024
TYK2	0.156067	0.0424962
HNRNPR	0.154991	0.00514952
LMNA	0.154591	0.000456185
PPP1R37	0.15456	0.0238665
KRT8	0.154426	2.19483e-06
BTBD2	0.153242	0.0227056
ARRDC1	0.152758	0.0443725
STC2	0.152618	0.00452821
KMT2B	0.152593	0.0252281
PKMYT1	0.152489	0.0170689
FUT8	0.151554	0.0101012
SUGP2	0.151415	0.0416187
TP53I11	0.151127	0.0364947
ASNS	0.150412	0.0360137
PTPN18	0.150408	0.00828307
LEO1	0.150275	0.0148162
ARMT1	0.150017	0.00205085
GNAQ	0.149641	0.0356904
ST14	0.149219	0.0124824
PPP2R5D	0.148936	0.0354159
RABEP1	0.148281	0.0364226
TMED7	0.147843	0.0451718
JUP	0.147713	0.000167867
LIMK1	0.147568	0.0339913
IRX3	0.146725	0.00624973
SDC4	0.146693	0.0263417
TRIM37	0.145931	5.12187e-06
VAV2	0.145889	0.0150468
TAPBP	0.145657	0.00158616
SPIN1	0.14551	0.0208697
PKD1	0.144867	0.0127122
TC2N	0.144202	0.0058896
SSH3	0.144138	0.0360629
HEATR6	0.143679	0.0011571
PLOD3	0.143433	0.0129792
CALM2	0.143222	0.00814685
CNOT3	0.143219	0.0318599
PDXK	0.142947	0.0225542
ISCU	0.14245	0.0438755
CDC42	0.142246	0.00862128
MBD3	0.141645	0.0390854
PPP1R12A	0.141002	0.0346614
GSK3B	0.140936	0.0377665
RAB11A	0.14035	0.0126812
NDUFA13	0.140101	0.0366451
GABPB1	0.139619	0.0264538
DLG5	0.138976	0.0283532
PLXNB2	0.138726	0.00299133
DAG1	0.137993	0.0283621
ORAI2	0.137112	0.0364947
ERF	0.137026	0.0401341
TBX2	0.137004	0.00259762
SMIM14	0.13687	0.0321402
NOP53	0.136766	0.0187895
LAMB2	0.135657	0.0383078
GPX4	0.134895	0.0231196
UBN1	0.134188	0.0185163
WIPI2	0.132985	0.044361
NFE2L1	0.132101	0.00479718
RACGAP1	0.132055	0.0341167
EPHB4	0.131799	0.00850434
CSNK1D	0.129107	0.0186198
MTSS1L	0.128723	0.0347914
TM9SF3	0.128687	0.04858
POGZ	0.127952	0.0393934
GSE1	0.127077	0.00466168
ABAT	0.126394	0.0228142
FAM83H	0.12309	0.034886
PIK3R2	0.122255	0.0202644
PKN1	0.12168	0.0281786
ESYT1	0.120978	0.0484258
SP1	0.119868	0.0342449
RAC1	0.118774	0.00363487
MCM3	0.118698	0.0181677
PIP5K1A	0.117292	0.0304669
AES	0.116045	0.0280679
CS	0.115529	0.0137002
TCF3	0.114022	0.0340729
MCM7	0.110904	0.00240446
NDST1	0.11065	0.0484462
CALM3	0.108264	0.0342449
DLD	0.106637	0.043057
HNRNPUL1	0.104881	0.0116025
TLE3	0.104579	0.0339196
KDELR1	0.101145	0.0471983
GTF2I	0.0852395	0.0415111

## Sheet: MSigDB_Hallmark_Downreg.
Table S4 (related to Fig. 2A-C). Downregulated pathways (MSigDB Hallmark) in LY2 cells following CDK12 knockdown (siCDK12).
Term	Overlap	P-value	Adjusted P-value	Old P-value	Old Adjusted P-value	Odds Ratio	Combined Score	Genes
Estrogen Response Early	70/200	6.8945e-32	3.44725e-30	0	0	7.7199	553.918	RET;CLIC3;B4GALT1;WWC1;SLC2A1;HR;PRSS23;TSKU;RAPGEFL1;FAM102A;MYC;MYB;ANXA9;JAK2;TGM2;ELOVL5;IGFBP4;ITPK1;MYOF;KCNK15;PDZK1;NAV2;CBFA2T3;IL17RB;TIAM1;SLC7A5;MED24;RAB31;ESRP2;RARA;TFF1;MAPT;FKBP4;SLC27A2;CD44;PTGES;ARL3;SEMA3B;RHOBTB3;ASB13;TOB1;TMEM164;SLC7A2;THSD4;SEC14L2;UGCG;SLC9A3R1;BAG1;NRIP1;LRIG1;FLNB;FARP1;TFAP2C;SLC37A1;BCL11B;TIPARP;ABCA3;TPBG;AMFR;GREB1;SNX24;TPD52L1;TTC39A;MLPH;SYT12…
Estrogen Response Late	54/200	6.03127e-19	1.50782e-17	0	0	5.23326	219.547	RET;CLIC3;SERPINA1;HR;ETFB;PRSS23;RAPGEFL1;FAM102A;GPER1;MYB;ANXA9;JAK2;DUSP2;ELOVL5;IGFBP4;MYOF;ITPK1;LSR;PDZK1;PRLR;IL17RB;TIAM1;SLC7A5;RAB31;TFF1;MAPT;FKBP4;SLC27A2;CD44;PTGES;RNASEH2A;ARL3;SEMA3B;TOB1;SLC9A3R1;BAG1;NRIP1;AGR2;FLNB;FARP1;TFAP2C;ABCA3;TPBG;AMFR;TFPI2;TPD52L1;MAPK13;FABP5;ID2;BCL2;CPE;CHPT1;GLA;FRK
Interferon Alpha Response	29/97	5.08945e-12	8.48242e-11	0	0	5.94593	154.617	IFITM1;IFI35;DDX60;USP18;IFIT3;IFI44L;IFIH1;NUB1;LAMP3;TRIM25;B2M;HERC6;PNPT1;SP110;MX1;TAP1;HLA-C;IFI44;TDRD7;PARP14;PARP9;PARP12;BST2;PLSCR1;IFI27;OAS1;IRF7;CMPK2;TRIM14
Glycolysis	41/200	1.56079e-10	1.95098e-09	0	0	3.61006	81.5176	PRPS1;B4GALT1;ABCB6;SDC2;MPI;HDLBP;PLOD2;ENO1;PYGL;NOL3;GYS1;LDHA;UGP2;ME1;PPFIA4;LHPP;G6PD;TPI1;HSPA5;MDH2;CHPF2;PGAM1;TPBG;GFPT1;SDHC;MERTK;VCAN;MED24;PKM;PC;GNPDA1;DEPDC1;SLC25A10;ALDOA;FKBP4;LCT;PAM;MET;CD44;GALK2;PFKP
Interferon Gamma Response	40/200	5.65934e-10	5.65934e-09	0	0	3.49716	74.4635	NLRC5;IFI35;DDX60;SAMHD1;HIF1A;USP18;IFIT3;IFI44L;IFIH1;CASP7;PNP;RNF213;TRIM25;JAK2;B2M;HERC6;PNPT1;SP110;STAT1;DDX58;NCOA3;MX1;IFI44;TAP1;TDRD7;HLA-A;PARP14;PARP12;BST2;PLSCR1;ZNFX1;IFI27;OAS2;OAS3;IRF7;TRIM14;CMPK2;RAPGEF6;HLA-DRB1;PFKP
mTORC1 Signaling	37/200	2.23467e-08	1.86223e-07	0	0	3.16763	55.8028	RAB1A;TFRC;SLC2A1;ATP2A2;PLOD2;TMEM97;ENO1;TM7SF2;HSP90B1;SLC9A3R1;LDHA;PNP;SERPINH1;ME1;LDLR;FADS1;HSPA9;G6PD;TPI1;HSPA5;ELOVL5;EDEM1;GTF2H1;TUBG1;TUBA4A;CDC25A;DHFR;CCT6A;SLC6A6;SLC7A5;ACLY;SCD;CANX;BHLHE40;ALDOA;SQSTM1;GLA
Myc Targets V1	31/200	1.41637e-05	0.000101169	0	0	2.54736	28.4408	PRPS2;EIF4A1;RPL6;GSPT1;SRM;LDHA;YWHAQ;MYC;FAM120A;CCT5;CCT3;NOP56;CCT2;XRCC6;HNRNPA3;EIF1AX;RPS6;CAD;DEK;ILF2;EIF2S1;RSL1D1;APEX1;IMPDH2;CANX;CDK2;EIF3J;TARDBP;EIF4G2;RAN;EIF3B
Adipogenesis	30/200	3.66557e-05	0.000229098	0	0	2.44871	25.011	RTN3;RNF11;MRPL15;ETFB;TANK;TOB1;ALDH2;NKIRAS1;UCP2;UBC;G3BP2;ME1;ACADM;DRAM2;YWHAG;MDH2;VEGFB;ELMOD3;SDHC;FAH;ACLY;REEP5;BCL6;ACOX1;GPD2;NABP1;PREB;SLC25A10;ACO2;ALDOA
Androgen Response	18/100	0.000127786	0.000709921	0	0	3.03313	27.1924	TPD52;XRCC6;UBE2I;B4GALT1;HPGD;XRCC5;ELOVL5;TMPRSS2;MERTK;RPS6KA3;LMAN1;CDK6;APPBP2;SCD;MAP7;B2M;SLC38A2;FADS1
Fatty Acid Metabolism	24/158	0.000174245	0.000871223	0	0	2.47893	21.4553	AOC3;CBR1;ACADVL;HSP90AA1;HPGD;ELOVL5;MDH2;ECI1;RAP1GDS1;ETFDH;SDHC;ACSL4;LDHA;ACOX1;GPD2;EHHADH;APEX1;ME1;NBN;ACO2;ACADM;PPARA;ALDOA;YWHAH
Unfolded Protein Response	19/113	0.000213342	0.000913239	0	0	2.79319	23.6097	IGFBP1;HSPA9;NOP56;EIF4A1;HSPA5;FKBP14;EDEM1;PARN;WIPI1;SDAD1;EIF2S1;YWHAZ;HSP90B1;CKS1B;SLC7A5;KIF5B;SRPRA;NABP1;PREB
Xenobiotic Metabolism	28/200	0.000219177	0.000913239	0	0	2.25526	19.0019	CYFIP2;ETFDH;ATP2A2;TMEM97;TKFC;ALDH2;IGFBP1;ABCC3;CBR1;NQO1;ABCC2;ELOVL5;IGFBP4;AKR1C3;AKR1C2;PTGR1;FAH;ESR1;SLC6A6;PC;MTHFD1;ACOX1;ID2;NINJ1;ACO2;GART;FBP1;PTGES
Cholesterol Homeostasis	14/74	0.000411228	0.00158165	0	0	3.21834	25.0913	ABCA2;ANXA5;SEMA3B;TMEM97;CLU;SREBF2;TM7SF2;ACTG1;PLSCR1;FABP5;SCD;STX5;CTNNB1;LDLR
Pperoxisome	17/104	0.000629343	0.00224765	0	0	2.69725	19.881	SLC35B2;SEMA3C;ELOVL5;ABCC8;ABCB4;ABCC5;ACSL4;GNPAT;STS;ERCC3;ACOX1;EHHADH;ERCC1;TSPO;SLC27A2;FADS1;YWHAH
Hypoxia	25/200	0.0023823	0.0074447	0	0	1.97434	11.9244	SDC2;HDLBP;SLC2A1;ENO1;FOXO3;HK1;GYS1;LDHA;UGP2;PPFIA4;TGM2;IGFBP1;TPD52;TPI1;HSPA5;TIPARP;GAA;TPBG;SLC6A6;BHLHE40;BCL2;ALDOA;PAM;FBP1;PFKP
E2F Targets	25/200	0.0023823	0.0074447	0	0	1.97434	11.9244	PRPS1;RNASEH2A;TFRC;BRCA1;GSPT1;CKS1B;MYC;NBN;LYAR;NOP56;XRCC6;CBX5;RFC1;TUBB;GINS4;DEK;TUBG1;PAICS;EIF2S1;CDC25A;MMS22L;ZW10;DEPDC1;RAN;CDKN3
TNF-alpha Signaling via NF-kB	24/200	0.00485816	0.0142887	0	0	1.88308	10.0314	NFAT5;DUSP2;B4GALT1;TIPARP;DDX58;PLK2;SPHK1;TAP1;ATP2B1;LITAF;TANK;EHD1;IFIH1;MARCKS;BCL6;MYC;ID2;NINJ1;BHLHE40;FJX1;LDLR;SQSTM1;CD44;B4GALT5
Myc Targets V2	10/58	0.00536256	0.014896	0	0	2.86686	14.9888	NOP56;DUSP2;MYC;PPAN;TMEM97;FARSA;RABEPK;IPO4;SLC29A2;SRM
DNA Repair	19/150	0.00647917	0.0170505	0	0	2.00027	10.0797	RFC5;TSG101;TAF12;CSTF3;GMPR2;TAF10;GTF2H1;POLD4;PNP;ERCC3;NFX1;ERCC4;ERCC1;IMPDH2;CMPK2;ERCC8;POLR2G;STX3;NELFE
Oxidative Phosphorylation	23/200	0.00949062	0.0237265	0	0	1.79299	8.35075	HSPA9;NQO2;ACADVL;ATP6V0E1;MDH2;ECI1;ETFDH;HTRA2;SDHC;MRPL15;ETFB;HADHA;OXA1L;LDHA;ATP5F1A;MTRF1;CASP7;OGDH;COX11;ACADM;ACO2;SLC25A11;ATP6V1C1
Protein Secretion	13/96	0.0130728	0.0311257	0	0	2.15605	9.35129	TPD52;TSG101;ICA1;ATP1A1;AP2B1;TOM1L1;RPS6KA3;LMAN1;SCRN1;ZW10;VPS45;PAM;GLA
Apoptosis	18/161	0.0258913	0.0588439	0	0	1.73356	6.33416	DFFA;RNASEL;GSN;PLPPR4;TAP1;BRCA1;CLU;ADD1;SMAD7;TGFBR3;CASP7;CDK2;RARA;TSPO;CASP2;CTNNB1;SQSTM1;CD44
heme Metabolism	21/200	0.0317184	0.0687499	0	0	1.61619	5.57725	TFRC;ABCB6;IGSF3;KHNYN;EIF2AK1;MOCOS;SLC2A1;HTRA2;FOXO3;ADD1;RNF123;PRDX2;PC;BSG;CDC27;UCP2;LRP10;ATP6V0A1;HTATIP2;PICALM;SNCA
Hedgehog Signaling	6/36	0.033	0.0687499	0	0	2.74672	9.36973	ADGRG1;CDK6;OPHN1;DPYSL2;HEY2;SLIT1
UV Response Dn	16/144	0.0359782	0.0719565	0	0	1.72035	5.7199	NOTCH2;IRS1;SDC2;DYRK1A;ICA1;NR1D2;ATP2B1;SMAD7;TGFBR3;DLG1;MYC;BHLHE40;ID1;KIT;MET;LDLR
PI3K/AKT/mTOR Signaling	12/105	0.0531403	0.102193	0	0	1.77393	5.20617	VAV3;RPS6KA3;TIAM1;PRKAA2;PPP2R1B;CAB39L;CFL1;CDK2;SLC2A1;PIN1;SQSTM1;HSP90B1
UV Response Up	16/158	0.0719444	0.13323	0	0	1.54957	4.07825	RET;TFRC;TAP1;GGH;HLA-F;TUBA4A;CYB5R1;EIF5;PSMC3;PPAT;BSG;CDK2;FKBP4;ALDOA;SQSTM1;ATP6V1C1
G2-M Checkpoint	19/200	0.0882731	0.157631	0	0	1.4438	3.50457	NOTCH2;HSPA8;RBM14;ODF2;HIF1A;GSPT1;CDC25A;KIF15;CKS1B;ORC5;CUL4A;SLC7A5;MARCKS;EWSR1;MYC;KIF5B;CDC27;E2F4;CDKN3
Mitotic Spindle	18/199	0.132811	0.228985	0	0	1.36679	2.75932	NOTCH2;FARP1;GSN;RFC1;TUBD1;TUBA4A;HDAC6;KIF15;TIAM1;DLG1;MARCKS;OPHN1;KIF5B;CDC27;CDC42EP2;FLNB;RAPGEF6;RAB3GAP1
TGF-beta Signaling	6/54	0.159278	0.265464	0	0	1.71504	3.1507	BMPR2;RAB31;ID2;ID1;CTNNB1;SMAD7
IL-2/STAT5 Signaling	17/199	0.197707	0.290467	0	0	1.28274	2.07928	PRNP;BMPR2;NCOA3;SPRY4;FAH;CKAP4;TIAM1;PLSCR1;PNP;MYC;BHLHE40;BCL2;LRIG1;SLC39A8;CD44;SLC29A2;TGM2
Myogenesis	17/200	0.203327	0.290467	0	0	1.27566	2.03206	RYR1;NQO1;PRNP;GSN;SPHK1;GAA;FST;NAV2;TPD52L1;CLU;PC;SCD;BAG1;BHLHE40;SPEG;CACNG1;PPFIA4
Apical Junction	17/200	0.203327	0.290467	0	0	1.27566	2.03206	NLGN3;B4GALT1;IRS1;ITGA2;WNK4;TUBG1;MPP5;ACTG1;MAPK13;CDK8;DLG1;VCAN;PPP2R2C;SYMPK;SPEG;CD276;YWHAH
Complement	17/200	0.203327	0.290467	0	0	1.27566	2.03206	SERPINA1;HSPA5;ANXA5;TFPI2;LIPA;CLU;EHD1;PLSCR1;CASP7;GPD2;ME1;IRF7;CALM1;JAK2;CTSD;CD55;DGKH
p53 Pathway	17/200	0.203327	0.290467	0	0	1.27566	2.03206	CYFIP2;CSRNP2;ABHD4;PLK2;SPHK1;ABCC5;OSGIN1;TAP1;AEN;FOXO3;TPD52L1;BLCAP;TOB1;IRAK1;NINJ1;CLCA2;CTSD
Reactive Oxygen Species Pathway	5/49	0.239073	0.332046	0	0	1.55831	2.22992	PRDX2;NQO1;PRNP;G6PD;PFKP
Apical Surface	4/44	0.351309	0.474742	0	0	1.3706	1.43377	GSTM3;B4GALT1;LYPD3;BRCA1
Epithelial Mesenchymal Transition	15/200	0.38653	0.508592	0	0	1.11164	1.05667	NOTCH2;IGFBP4;ITGA2;TPM1;TFPI2;PLOD2;TGFBR3;VCAN;ID2;COL7A1;SERPINH1;FERMT2;CD44;PFN2;TGM2
Inflammatory Response	14/200	0.496339	0.591078	0	0	1.03113	0.722304	IFITM1;SPHK1;TPBG;ATP2A2;ATP2B1;HIF1A;SLC7A2;BST2;MYC;LAMP3;IRF7;LDLR;MET;CD55
Allograft Rejection	14/200	0.496339	0.591078	0	0	1.03113	0.722304	TPD52;STAT1;TAP2;TAP1;HLA-A;BRCA1;HIF1A;FGR;CD8A;EIF3J;IRF7;JAK2;FCGR2B;B2M
KRAS Signaling Up	14/200	0.496339	0.591078	0	0	1.03113	0.722304	ACE;GALNT3;CAB39L;ITGA2;SEMA3B;AMMECR1;GADD45G;WDR33;ANO1;GPNMB;ID2;BTBD3;MAP7;CPE
Bile Acid Metabolism	8/112	0.496506	0.591078	0	0	1.05378	0.737817	SLC35B2;GNPAT;ABCA2;PEX19;ABCA3;NEDD4;SLC27A2;FADS1
Wnt-beta Catenin Signaling	3/42	0.55158	0.641372	0	0	1.05359	0.62685	MYC;HEY2;CTNNB1
Spermatogenesis	9/135	0.574607	0.652963	0	0	0.978075	0.541921	GSTM3;IFT88;ACE;STRBP;CSNK2A2;ALOX15;MAP7;SIRT1;CDKN3
Coagulation	8/138	0.729737	0.810819	0	0	0.841844	0.26524	ARF4;SERPINA1;GSN;ITGA2;TFPI2;GNG12;CLU;PRSS23
KRAS Signaling Dn	11/200	0.80769	0.877924	0	0	0.795414	0.169883	RYR1;ATP4A;MFSD6;KCND1;CAPN9;DTNB;MSH5;MX1;LYPD3;CACNG1;IFI44L
IL-6/JAK/STAT3 Signaling	4/87	0.851551	0.905905	0	0	0.659002	0.105899	STAT1;LEPR;IL17RB;CD44
Notch Signaling	1/32	0.89534	0.932646	0	0	0.441366	0.048794	NOTCH2
Angiogenesis	1/36	0.921088	0.939886	0	0	0.39084	0.0321269	VCAN
Pancreas Beta Cells	1/40	0.940505	0.940505	0	0	0.350679	0.0215099	ABCC8

## Sheet: MSigDB_Hallmark_Upreg.
Table S4 (related to Fig. 2A-C). Upregulated pathways (MSigDB Hallmark) in LY2 cells following CDK12 knockdown (siCDK12).
Term	Overlap	P-value	Adjusted P-value	Old P-value	Old Adjusted P-value	Odds Ratio	Combined Score	Genes
p53 Pathway	26/200	4.09933e-07	2.00867e-05	0	0	3.43678	50.5457	BTG2;PCNA;NOTCH1;GLS2;PDGFA;ABAT;SERTAD3;MKNK2;STOM;SFN;PHLDA3;TSPYL2;HEXIM1;ST14;FUCA1;INHBB;TM4SF1;RAP2B;SP1;CCNG1;TXNIP;PLXNB2;TRIB3;TAX1BP3;ISCU;MXD4
Apical Junction	25/200	1.42313e-06	3.48667e-05	0	0	3.28156	44.1785	NLGN2;SRC;PIK3R3;TNFRSF11B;PKD1;ACTG2;CNN2;RRAS;CDH1;PCDH1;TMEM8B;GAMT;JUP;PBX2;PARVA;SORBS3;VAV2;CLDN9;RASA1;CLDN7;TAOK2;ZYX;MYH9;MVD;NECTIN4
Apoptosis	17/161	0.000518157	0.00846323	0	0	2.69022	20.3522	CREBBP;TGFB2;BTG2;TNFRSF12A;GPX4;IFNGR1;GSR;RHOB;WEE1;KRT18;ERBB3;MADD;LMNA;ERBB2;TXNIP;TIMP3;BMF
Hedgehog Signaling	6/36	0.0038062	0.0373075	0	0	4.52521	25.2105	NRP1;TLE3;LDB1;RASA1;MYH9;L1CAM
Mitotic Spindle	17/199	0.00507116	0.0373075	0	0	2.12427	11.225	ARHGEF11;PXN;CSNK1D;ARHGAP27;KLC1;CDC42;RACGAP1;RASA1;TAOK2;STK38L;CDC42EP1;FLNA;TUBGCP6;MYH9;NEK2;LLGL1;BCAR1
PI3K/AKT/mTOR Signaling	11/105	0.00507721	0.0373075	0	0	2.65457	14.0241	GSK3B;MAPK8;MKNK2;E2F1;PIK3R3;CXCR4;TRIB3;SFN;RAC1;TNFRSF1A;PAK4
TNF-alpha Signaling via NF-kB	17/200	0.00532964	0.0373075	0	0	2.11255	11.0581	KDM6B;KLF10;TGIF1;BTG2;SMAD3;SDC4;RHOB;RELB;EFNA1;SOCS3;CLCF1;BCL3;REL;FOSB;ACKR3;TRIB1;PHLDA1
UV Response Up	14/158	0.00764226	0.0468088	0	0	2.20754	10.7597	BTG2;DGAT1;ASNS;MAPK8IP2;RHOB;OLFM1;PPP1R2;CDC34;LHX2;FGF18;CYP1A1;FOSB;PRKACA;NPTXR
Notch Signaling	5/32	0.0106819	0.0478203	0	0	4.18571	18.9998	LFNG;HEYL;KAT2A;NOTCH1;DTX2
IL-6/JAK/STAT3 Signaling	9/87	0.0116173	0.0478203	0	0	2.61342	11.6435	SOCS3;IL4R;TNFRSF12A;IL1R1;IFNGR1;CD9;TYK2;IL13RA1;TNFRSF1A
Myogenesis	16/200	0.0117111	0.0478203	0	0	1.97501	8.78329	HDAC5;DTNA;NOTCH1;TPM2;MYL6B;SORBS3;COL1A1;PTP4A3;ERBB3;TNNT1;STC2;PICK1;PLXNB2;MYH9;MEF2D;EPHB3
Epithelial Mesenchymal Transition	16/200	0.0117111	0.0478203	0	0	1.97501	8.78329	SDC4;TNFRSF12A;TPM4;MCM7;FUCA1;TPM2;FN1;PLOD3;TNFRSF11B;DKK1;RHOB;COL1A1;LGALS1;TIMP3;FLNA;ITGA5
Hypoxia	15/200	0.0242314	0.0698435	0	0	1.83926	6.84224	ERRFI1;DTNA;SDC4;TGFB3;CXCR4;SULT2B1;EFNA1;SELENBP1;NDST1;STC2;PKP1;MYH9;ACKR3;GPC4;PPARGC1A
Estrogen Response Early	15/200	0.0242314	0.0698435	0	0	1.83926	6.84224	KLF10;CANT1;CISH;MAST4;KRT8;ABAT;INHBB;SULT2B1;OLFM1;KRT18;ELF3;STC2;CLDN7;SFN;MICB
mTORC1 Signaling	15/200	0.0242314	0.0698435	0	0	1.83926	6.84224	GSK3B;BTG2;GOT1;GSR;PIK3R3;CXCR4;ASNS;ADIPOR2;SYTL2;UNG;ATP5MC1;QDPR;CCNG1;CD9;TRIB3
E2F Targets	15/200	0.0242314	0.0698435	0	0	1.83926	6.84224	DCLRE1B;SLBP;DUT;PCNA;LIG1;MCM7;HUS1;UNG;WEE1;RACGAP1;CKS2;MCM3;MCM5;MCM6;E2F8
heme Metabolism	15/200	0.0242314	0.0698435	0	0	1.83926	6.84224	BTG2;DMTN;SLC11A2;SLC10A3;ASNS;VEZF1;RAP1GAP;SELENBP1;BCAM;ARL2BP;TFDP2;E2F2;LPIN2;NFE2L1;OSBP2
Wnt-beta Catenin Signaling	5/42	0.0319265	0.086911	0	0	3.05284	10.515	HDAC5;KAT2A;NOTCH1;CSNK1E;DKK1
G2-M Checkpoint	14/200	0.0471084	0.104923	0	0	1.70528	5.21016	SLC12A2;GINS2;TLE3;SMAD3;HUS1;RACGAP1;BCL3;CKS2;MCM3;E2F1;E2F2;NEK2;MCM5;MCM6
Adipogenesis	14/200	0.0471084	0.104923	0	0	1.70528	5.21016	ACAA2;DGAT1;GPX4;IFNGR1;CYP4B1;BAZ2A;ADIPOR2;CS;QDPR;DDT;LPCAT3;STOM;ESYT1;DLD
Estrogen Response Late	14/200	0.0471084	0.104923	0	0	1.70528	5.21016	GINS2;ST14;ST6GALNAC2;CISH;IDH2;EMP2;SULT2B1;OLFM1;RABEP1;CDH1;DLG5;CD9;SFN;MICB
Xenobiotic Metabolism	14/200	0.0471084	0.104923	0	0	1.70528	5.21016	TGFB2;SLC12A4;JUP;IL1R1;GSR;RAP1GAP;TNFRSF1A;SERTAD1;DDT;CYP1A1;AOX1;ACOX3;LPIN2;BCAR1
TGF-beta Signaling	5/54	0.0788633	0.168013	0	0	2.30376	5.85164	TGIF1;KLF10;SMAD3;CDH1;HIPK2
IL-2/STAT5 Signaling	13/199	0.0833462	0.170165	0	0	1.58159	3.92986	EOMES;NRP1;IL4R;CISH;GPX4;IFNGR1;RHOB;HIPK2;SOCS2;NCS1;ENPP1;PHLDA1;PLEC
Cholesterol Homeostasis	6/74	0.0947767	0.185762	0	0	1.99245	4.69467	ERRFI1;TNFRSF12A;CD9;MVD;TRIB3;CPEB2
Unfolded Protein Response	8/113	0.108899	0.205233	0	0	1.7212	3.81647	TSPYL2;CNOT6;BAG3;NFYB;STC2;GOSR2;ASNS;HERPUD1
Apical Surface	4/44	0.116177	0.210841	0	0	2.25608	4.85652	GATA3;ADIPOR2;EPHB4;TMEM8B
Coagulation	9/138	0.134473	0.235328	0	0	1.57598	3.16203	CSRP1;MMP15;F12;FN1;MSRB2;TIMP3;CD9;RAC1;ISCU
Glycolysis	12/200	0.146435	0.247425	0	0	1.44252	2.77133	FUT8;GOT1;ELF3;CLDN9;GLCE;STC2;CXCR4;GPC4;DLD;POLR3K;IL13RA1;HS2ST1
Angiogenesis	3/36	0.196397	0.320782	0	0	2.04931	3.33549	NRP1;PDGFA;VAV2
UV Response Dn	8/144	0.27052	0.427596	0	0	1.3267	1.73455	COL1A1;NRP1;EFEMP1;SMAD3;ERBB2;PIK3R3;RND3;VAV2
Pperoxisome	6/104	0.2819	0.43166	0	0	1.38034	1.74779	SULT2B1;HSD3B7;MVP;PEX11B;IDH2;ABCD1
Reactive Oxygen Species Pathway	3/49	0.34678	0.514916	0	0	1.46916	1.55593	GPX4;GSR;OXSR1
Androgen Response	5/100	0.422013	0.603224	0	0	1.18539	1.02266	NGLY1;GSR;KRT8;GPD1L;CAMKK2
Myc Targets V2	3/58	0.450706	0.603224	0	0	1.22817	0.97878	MCM5;MAP3K6;UNG
DNA Repair	7/150	0.456411	0.603224	0	0	1.10233	0.864623	POLA1;BCAM;DUT;PCNA;CANT1;LIG1;GPX4
Oxidative Phosphorylation	9/200	0.480117	0.603224	0	0	1.06094	0.778436	CS;ACAA2;GPX4;IDH2;NDUFC1;DLD;ISCU;ATP5MF;ATP5MC1
Allograft Rejection	9/200	0.480117	0.603224	0	0	1.06094	0.778436	TGFB2;IL4R;IFNGR1;BCL3;ST8SIA4;WAS;FLNA;INHBB;TAPBP
KRAS Signaling Dn	9/200	0.480117	0.603224	0	0	1.06094	0.778436	GAMT;LFNG;BTG2;TGFB2;CAMK1D;STAG3;MAST3;PKP1;GPRC5C
Fatty Acid Metabolism	7/158	0.511091	0.626086	0	0	1.04349	0.700396	ACAA2;LGALS1;TP53INP2;CYP1A1;D2HGDH;ADIPOR2;DLD
Complement	8/200	0.620922	0.724409	0	0	0.936981	0.446518	CSRP1;CTSL;MMP15;SRC;FN1;WAS;CALM3;GATA3
KRAS Signaling Up	8/200	0.620922	0.724409	0	0	0.936981	0.446518	NRP1;JUP;FUCA1;CXCR4;LCP1;TRIB1;AVL9;PTBP2
Bile Acid Metabolism	4/112	0.707168	0.805843	0	0	0.832612	0.288489	SULT2B1;HSD3B7;IDH2;ABCD1
Interferon Gamma Response	7/200	0.752014	0.837471	0	0	0.814601	0.232161	SOCS3;IL4R;MVP;ST8SIA4;TXNIP;IRF5;TAPBP
Spermatogenesis	4/135	0.831393	0.894642	0	0	0.685599	0.126598	PGS1;SLC12A2;CLPB;NEK2
Myc Targets V1	6/200	0.858126	0.894642	0	0	0.693772	0.10615	DUT;PCNA;MCM7;HNRNPR;MCM5;MCM6
Inflammatory Response	6/200	0.858126	0.894642	0	0	0.693772	0.10615	BTG2;IL4R;IL1R1;SLC11A2;ITGA5;TAPBP
Protein Secretion	2/96	0.919462	0.922251	0	0	0.477533	0.0400968	KRT18;GOSR2
Interferon Alpha Response	2/97	0.922251	0.922251	0	0	0.472482	0.0382417	IL4R;TXNIP
