# Supplementary material for: Targeting CDK12 disrupts estrogen-receptor chromatin recruitment and ER-MED1 transcription in advanced ER+ breast cancer
Source: J Natl Cancer Inst. 2025 Oct 15;118(3):404–21. doi: 10.1093/jnci/djaf295 (PMC13016824; doi:10.1093/jnci/djaf295)
Supplement: djaf295_Supplementary_Data [file djaf295_supplementary_data.zip › Table S3.xlsx]

## Sheet: Patients and studies Figure 1
Table S3 (related to Figure 1). Patients and samples included in Figure 1 (n = 66 patients, n = 132 tumors). Studies carried out and results.
	Sample subtype		Study			Results
Patient ID (n = 66)	Primary tumour (PT)	Brain metastasis (BM)	WES (Copy Number, n = 39)	RNAseq (Fusions, n = 31)	RNAseq (Gene expression, n = 45)	CDK12_Copy number	CDK12_Fusions	CDK12_Differential expression
1_RCS	TNBC	TNBC	no	yes	yes	NA	Inframe (BM)	No significant change
2_RCS	ER+/HER2-	TNBC	no	yes	yes	NA	Inframe (BM)	No significant change
3_RCS	TNBC	TNBC	no	yes	yes	NA	None	No significant change
4_RCS	ER+/HER2-	ER+/HER2-	no	yes	yes	NA	None	No significant change
5_RCS	ER+/HER2-	HER2+	no	yes	yes	NA	None	No significant change
6_RCS	TNBC	TNBC	no	yes	yes	NA	Inframe (PT & BM)	Increased (BM)
6_Pitt	HER2+	HER2+	no	yes	yes	NA	None	Increased (BM)
7_Pitt	TNBC	TNBC	no	yes	yes	NA	Frameshift (PT & BM)	No significant change
12_Pitt	TNBC	TNBC	no	yes	yes	NA	None	No significant change
17_Pitt	TNBC	HER2+	no	yes	yes	NA	None	No significant change
25_Pitt	ER+/HER2-	HER2+	no	yes	yes	NA	None	No significant change
29_Pitt	ER+/HER2-	HER2+	no	yes	yes	NA	None	No significant change
47_Pitt	HER2+	HER2+	no	yes	yes	NA	None	No significant change
51_Pitt	HER2+	HER2+	no	yes	yes	NA	None	No significant change
52_Pitt	HER2+	HER2+	no	yes	yes	NA	None	No significant change
62_Pitt	ER+/HER2-	ER+/HER2-	no	yes	yes	NA	None	Increased (BM)
64_Pitt	HER2+	HER2+	no	yes	yes	NA	None	No significant change
68_Pitt	TNBC	TNBC	no	yes	yes	NA	None	No significant change
71_Pitt	HER2+	HER2+	no	yes	yes	NA	None	No significant change
72_Pitt	TNBC	TNBC	no	yes	yes	NA	None	No significant change
192_Pitt	TNBC	TNBC	no	yes	yes	NA	None	No significant change
MAYO_1	ER+/HER2-	ER+/HER2-	no	no	yes	NA	NA	No significant change
MAYO_2	ER+/HER2-	ER+/HER2-	yes	no	yes	Gain (PT & BM)	NA	No significant change
MAYO_3	HER2+	HER2+	yes	no	yes	Amplification (PT & BM)	NA	No significant change
MAYO_4	TNBC	HER2+	no	no	yes	NA	NA	No significant change
MAYO_5	HER2+	HER2+	yes	yes	yes	Amplification (PT & BM)	None	No significant change
MAYO_6	TNBC	TNBC	yes	no	yes	Gain (PT), Amplification (BM)	NA	No significant change
MAYO_7	ER+/HER2-	HER2+	yes	yes	yes	Amplification (PT & BM)	None	Increased (BM)
MAYO_8	ER+/HER2-	HER2+	yes	yes	yes	Loss (PT & BM)	None	No significant change
MAYO_9	TNBC	TNBC	yes	yes	yes	Amplification (PT & BM)	None	No significant change
MAYO_10	TNBC	TNBC	yes	yes	yes	Copy neutral (PT), Loss (BM)	None	No significant change
MAYO_11	HER2+	HER2+	yes	no	yes	Amplification (PT & BM)	NA	No significant change
MAYO_12	TNBC	HER2+	yes	no	yes	Amplification (PT & BM)	NA	Increased (BM)
MAYO_13	TNBC	TNBC	yes	no	yes	Loss (PT & BM)	NA	No significant change
MAYO_14	TNBC	TNBC	no	yes	yes	NA	None	No significant change
MAYO_15	ER+/HER2-	ER+/HER2-	no	yes	yes	NA	None	No significant change
MAYO_16	HER2+	HER2+	yes	no	yes	Amplification (PT), Gain (BM)	NA	No significant change
MAYO_17	ER+/HER2-	TNBC	yes	no	yes	Loss (PT), Deletion (BM)	NA	No significant change
MAYO_18	HER2+	HER2+	no	no	yes	NA	NA	No significant change
MAYO_19	ER+/HER2-	TNBC	yes	no	yes	Gain (PT), Loss (BM)	NA	No significant change
MAYO_20	ER+/HER2-	ER+/HER2-	yes	yes	yes	Gain (PT & BM)	None	No significant change
MAYO_21	HER2+	HER2+	yes	no	yes	Amplification (PT & BM)	NA	No significant change
MAYO_22	HER2+	HER2+	yes	yes	yes	Amplification (PT & BM)	None	No significant change
MAYO_23	TNBC	ER+/HER2-	yes	yes	yes	Gain (PT & BM)	None	No significant change
MAYO_24	HER2+	HER2+	no	no	yes	NA	NA	No significant change
PB0043	HER2+	HER2+	yes	no	no	Amplification (PT & BM)	NA	NA
PB0049	ER+/HER2-	ER+/HER2-	yes	no	no	Amplification (PT & BM)	NA	NA
PB0076	HER2+	HER2+	yes	no	no	Amplification (PT & BM)	NA	NA
PB0116	HER2+	HER2+	yes	no	no	Amplification (PT), Gain (BM)	NA	NA
PB0135	HER2+	HER2+	yes	no	no	Copy neutral (PT), Amplification (BM)	NA	NA
PB0148	ER+/HER2-	HER2+	yes	no	no	Gain (PT), Loss (BM)	NA	NA
PB0149	ER+/HER2-	ER+/HER2-	yes	no	no	Gain (PT), Copy neutral (BM)	NA	NA
PB0150	HER2+	HER2+	yes	no	no	Deletion (PT), Copy neutral (BM)	NA	NA
PB0155	HER2+	HER2+	yes	no	no	Amplification (PT & BM)	NA	NA
PB0175	HER2+	HER2+	yes	no	no	Gain (PT & BM)	NA	NA
PB0176	TNBC	TNBC	yes	no	no	Loss (PT & BM)	NA	NA
PB0222	TNBC	TNBC	yes	no	no	Copy neutral (PT), Loss (BM)	NA	NA
PB0244	HER2+	HER2+	yes	no	no	Amplification (PT & BM)	NA	NA
PB0274	HER2+	HER2+	yes	no	no	Amplification (PT & BM)	NA	NA
PB0284	ER+/HER2-	ER+/HER2-	yes	no	no	Loss (PT), Copy neutral (BM)	NA	NA
PB0296	ER+/HER2-	ER+/HER2-	yes	no	no	Loss (PT & BM)	NA	NA
PB0302	HER2+	HER2+	yes	no	no	Amplification (PT & BM)	NA	NA
PB0314	HER2+	HER2+	yes	no	no	Amplification (PT & BM)	NA	NA
PB0361	TNBC	TNBC	yes	no	no	Loss (PT & BM)	NA	NA
PB0364	HER2+	HER2+	yes	no	no	Amplification (PT & BM)	NA	NA
PB0418	HER2+	ER+/HER2-	yes	no	no	Loss (PT), Deletion (BM)	NA	NA
Abbreviations: WES (Whole-exome sequencig), RNAseq (RNA sequencing), none (alteration not detected), PT (Primary tumor), BM (Brain metastasis), NA (not studied, sample was not sequenced),
