# Supplementary material for: Targeting CDK12 disrupts estrogen-receptor chromatin recruitment and ER-MED1 transcription in advanced ER+ breast cancer
Source: J Natl Cancer Inst. 2025 Oct 15;118(3):404–21. doi: 10.1093/jnci/djaf295 (PMC13016824; doi:10.1093/jnci/djaf295)
Supplement: djaf295_Supplementary_Data [file djaf295_supplementary_data.zip › Table S5.xlsx]

## Sheet: Cistrome_GO
Table S5 (related to Fig. 2D). Transcription factors and chromatin regulators potentially involved in CDK12-regulated transcriptome.
Transcription Factor	rank	1st Sample p-value	2nd Sample p-value	3rd Sample p-value	4th Sample p-value	5th Sample p-value
ESR1	1	1.87e-14	2.96e-13	8.21e-13	1.43e-11	1.89e-11
NIPBL	2	1.78e-10	9.3e-05	0.00342	0.0527	0.0938
OLFM2	3	5.89e-10	5.1e-08
GATA3	4	9.37e-10	1.74e-07	5.94e-07	7.83e-07	2.34e-06
RELA	5	3.32e-09	2.48e-05	0.00106	0.00575	0.0068
FOXA1	6	3.78e-09	7.51e-09	8.23e-09	2.41e-08	4.25e-08
APOBEC3B	7	4.48e-09	8.95e-06
MED1	8	5.09e-09	0.000362	0.00352	0.00661	0.0082
PR	9	1.04e-08	3.72e-07	5.03e-07	6.19e-07	4.23e-06
NR3C1	10	1.15e-08	2.56e-08	4.22e-08	5.76e-06	8.42e-06
H2AFX	11	4.8e-08	1.36e-07	2.2e-07	0.477	0.642
ZNF217	12	5.09e-08	0.647
YAP1	13	1e-07	1.51e-05	0.00097	0.00849	0.0121
IL1B	14	1.41e-07	1.57e-05	0.00394	0.061	0.172
NCAPG2	15	1.74e-07	0.00041
CARM1	16	3.68e-07	1
CREB1	17	3.9e-07	9.97e-06	8.07e-05	0.000107	0.00326
RARA	18	4.42e-07	9.82e-07	0.000448	0.092	0.113
AR	19	6.06e-07	6.97e-07	9.94e-07	1.64e-06	2.03e-06
TFAP2A	20	6.46e-07	1.01e-06	1.18e-06	0.00902	0.0128
NCAPG	21	1.79e-06	1.06e-05	0.000176	0.000294	0.00812
FOSL2	22	1.91e-06	3.8e-06	2.12e-05	2.31e-05	2.93e-05
RARG	23	2.56e-06	0.00122	0.00776	0.0291	0.177
ATF3	24	5.9e-06	0.00287	0.00649	0.011	0.0117
TFAP2C	25	7.56e-06	0.000138	0.000138	0.000731	0.00375
RAC3	26	8.94e-06
T	27	9.63e-06	5.16e-05	0.00018	0.00707	0.0365
MYC	28	9.79e-06	1.36e-05	7.35e-05	8.37e-05	0.000515
HOXB13	29	1.12e-05	6.23e-05	0.000159	0.000486	0.0134
TCF7L2	30	1.13e-05	0.000746	0.00133	0.00239	0.00751
MED12	31	1.54e-05	0.518	0.824	0.868	0.875
FOXM1	32	1.87e-05	0.000157	0.000256	0.000515	0.00173
GATA2	33	2.04e-05	0.000528	0.000865	0.00172	0.00409
STAT3	34	2.08e-05	3.48e-05	0.0018	0.0208	0.157
TFE3	35	2.71e-05
GRHL2	36	3.12e-05	3.16e-05	5.46e-05	7.49e-05	0.000195
GPS2	37	3.95e-05
CEBPB	38	4.04e-05	0.000107	0.000145	0.000162	0.000294
NR2F2	39	4.15e-05	0.00248	0.0287	0.0805	0.153
HHEX	40	4.72e-05	0.00211	0.119
HES2	41	6.2e-05	6.71e-05	7.12e-05	0.000152	0.000338
FOXA2	42	6.45e-05	0.000147	0.000216	0.000233	0.000371
HDAC2	43	6.48e-05	0.00185	0.0227	0.0321	0.0321
SIN3A	44	6.56e-05	0.0954	0.145	0.229	0.244
FOS	45	7.43e-05	0.00233	0.00318	0.00404	0.00598
TLE3	46	7.76e-05
GATA6	47	8.18e-05	0.00121	0.00151	0.00514	0.0101
E2F1	48	8.81e-05	0.000493	0.00107	0.00211	0.0026
MAFF	49	9.99e-05	0.293	0.703
NKX2-1	50	0.000114	0.00916	0.0902	0.195	0.527
RBBP5	51	0.000129	0.00444	0.00776	0.0797	0.207
HECTD1	52	0.000131	0.52
LHX2	53	0.000151	0.0464
TCF12	54	0.000159	0.000173	0.0393	0.0413	0.0779
ARID3A	55	0.000163	0.000345	0.0938
GLI2	56	0.000164	0.0913	0.935
KDM5B	57	0.000169	0.000319	0.000344	0.0174	0.0259
AGO1	58	0.000179	0.0233	0.274	0.274	0.703
DAXX	59	0.000189	0.0204
STAG1	60	0.000198	0.00106	0.00534	0.0086	0.0127
LMNB1	61	0.000247	0.141	0.285	0.661	0.664
GREB1	62	0.000268	0.000329	0.000356	0.0387	0.0524
PPARG	63	0.000288	0.000672	0.000798	0.00107	0.00156
NEUROG2	64	0.000292	0.00152	0.00366	0.00566	0.00907
NR5A2	65	0.000297	0.0088	0.645	0.713
CDX2	66	0.000302	0.000715	0.00184	0.00896	0.257
DPF2	67	0.000322	0.156	0.387	0.474
ARNT	68	0.000349	0.067	0.451	0.741	0.806
SMAD4	69	0.000356	0.00216	0.00286	0.0677	0.188
CBX3	70	0.000368	0.0827	0.443	0.466	0.691
SOX4	71	0.00041	0.00109	0.00481	0.7	0.737
SOX2	72	0.000492	0.127	0.183	0.187	0.206
TTF1	73	0.000522	0.00538
DLX2	74	0.000599
ELF3	75	0.000673	0.00167	0.789
PIAS1	76	0.00068	0.000968	0.0017	0.00294	0.00552
CTRL	77	0.000726	0.191	0.764
ERCC2	78	0.000737
TET2	79	0.000792	0.00187	0.0704	0.129	0.216
JUN	80	0.000795	0.00115	0.00241	0.00613	0.00753
YY1	81	0.000815	0.0133	0.0158	0.0308	0.042
ZBTB26	82	0.000833	0.499
TCF7	83	0.000922	0.00559	0.043	0.101	0.109
ZMYND8	84	0.00107	0.0125	0.0832	0.145	0.238
MECOM	85	0.00111
ELF1	86	0.00112	0.0356	0.134	0.136	0.212
SMARCC1	87	0.00118	0.00118	0.016	0.135	0.234
ZXDC	88	0.00119
HSF1	89	0.00124	0.11	0.166	0.25	0.252
TEAD1	90	0.00129	0.00226	0.00613	0.00709	0.284
ESRRA	91	0.00143	0.647	0.863	0.917
SPI1	92	0.00145	0.00392	0.00635	0.0305	0.0359
GATA4	93	0.00149	0.0219	0.157	0.178	0.213
MAFK	94	0.00153	0.00275	0.0077	0.0273	0.0761
E2F7	95	0.0016	0.00333	0.00955	0.148	0.367
RUNX2	96	0.00175	0.137	0.193	0.398
BRD4	97	0.00192	0.00389	0.0064	0.00817	0.0134
ZNF600	98	0.00193	0.0443
CEBPG	99	0.002	0.00244	0.164	0.69	0.741
RAD21	100	0.0021	0.00382	0.00461	0.00791	0.00791
KDM2B	101	0.00225	0.0084	0.0186	0.0232	0.0502
CUX1	102	0.00236	0.00278	0.122	0.369	0.41
MAX	103	0.0024	0.00595	0.0229	0.0941	0.0956
INTS3	104	0.00241
NFIC	105	0.00246	0.0306	0.0357	0.321
ZNF33A	106	0.00273	0.101	0.192
SMARCB1	107	0.00278	0.00278	0.077	0.728	0.86
HNF1B	108	0.00284	0.265	0.67	0.685	0.73
NR1H3	109	0.00334	0.0146	0.0253	0.0412	0.573
ZNF750	110	0.00338
SMC1A	111	0.00338	0.00834	0.00883	0.029	0.032
TCF21	112	0.00355	0.0394	0.0457	0.17
CEBPA	113	0.00371	0.00746	0.018	0.0187	0.0218
MBD2	114	0.0038	0.0218	0.0309	0.0958	0.173
HNF4A	115	0.00383	0.00879	0.0215	0.0463	0.0658
TBL1X	116	0.00384
ZNF341	117	0.0039	0.0203	0.047
NFE2L2	118	0.00391	0.0138	0.0279	0.0856	0.0932
PRDM1	119	0.00399	0.102	0.453	0.531	0.63
TAL1	120	0.00404	0.00552	0.00632	0.0608	0.0701
SMARCA4	121	0.00417	0.0128	0.0266	0.0298	0.0481
SUMO2	122	0.0042	0.0328	0.0411	0.0458	0.0703
STAT1	123	0.00424	0.00444	0.014	0.0346	0.041
GATA1	124	0.00425	0.00425	0.00519	0.0149	0.0386
TP73	125	0.00464	0.0331	0.0454	0.503	0.575
HLF	126	0.00476	0.024
FOXP1	127	0.00483	0.252	0.346	0.415	0.448
EBF3	128	0.00485	0.157	0.39	0.403	0.763
ERCC3	129	0.00505
CREBBP	130	0.00506	0.0402	0.0615	0.0828	0.242
REST	131	0.00554	0.0138	0.0229	0.0234	0.0651
FOSL1	132	0.00555	0.0632	0.251	0.394	0.446
NFATC3	133	0.00567	0.709
MITF	134	0.0057	0.0597	0.136	0.439	0.441
AHR	135	0.00575
TERF2	136	0.00578	0.579	0.737	0.789	0.836
ZNF605	137	0.00585
PSIP1	138	0.00589	0.456
TP63	139	0.006	0.00652	0.00681	0.0102	0.0163
CALU	140	0.00621	0.0459
TCF4	141	0.00622	0.0103	0.0172	0.0234	0.0269
TEAD4	142	0.00626	0.0132	0.0162	0.033	0.0461
XRN2	143	0.00637	0.0455	0.105	0.106	0.118
HDAC1	144	0.00645	0.066	0.0667	0.169	0.186
KLF5	145	0.00649	0.0382	0.113	0.145	0.179
CTCF	146	0.00663	0.00698	0.009	0.009	0.0166
TERC	147	0.00685	0.00939	0.559	0.702
CLOCK	148	0.007	0.194	0.754	0.763	0.963
NFIA	149	0.00706	0.611
FAIRE	150	0.00706	0.0376	0.0453	0.0455	0.0498
JUND	151	0.00719	0.00783	0.0152	0.0306	0.0306
TOP1	152	0.00749	0.146	0.191	0.27	0.383
FOXO3	153	0.00773	0.0503	0.188	0.269	0.834
JARID2	154	0.00777	0.0177	0.0496	0.0929	0.388
EHMT2	155	0.00786	0.0681	0.0845	0.106	0.132
ASH2L	156	0.00817	0.0876
ZFP64	157	0.00819	0.0235	0.0387	0.469	0.517
PSMA7	158	0.00823	0.0486
EZH2	159	0.00829	0.0115	0.0218	0.0538	0.0582
KMT2A	160	0.00843	0.0221	0.0469	0.0997	0.162
POLR3D	161	0.00853	0.022	0.0349	0.0637	0.139
CHRM2	162	0.00856	0.0478	0.0701	0.14	0.272
IRF1	163	0.00878	0.0346	0.0643	0.068	0.13
SRC	164	0.00878	0.045	0.168	0.255	0.52
FOXO1	165	0.00906	0.126	0.194	0.737	0.793
ZNF143	166	0.00918	0.043	0.0922	0.263	0.574
5HMC	167	0.00966	0.0199	0.0238	0.0252	0.0321
SMAD3	168	0.0106	0.0138	0.0358	0.0429	0.0554
TFAP4	169	0.011	0.0237	0.113	0.367
GRHL3	170	0.0111	0.433	0.716
BCL11A	171	0.0111	0.32	0.329	0.462	0.614
WDR5	172	0.0114	0.0662	0.107	0.116	0.257
DNMT3A	173	0.0116	0.287	0.361	0.529	0.529
CTBP1	174	0.0119	0.114	0.14	0.639	1
OTX2	175	0.0128	0.028	0.0283	0.0296	0.0376
NUP98-HOXA9	176	0.013	0.678
EBNA3C	177	0.0132	0.0461	0.636
SP140	178	0.0137	0.0852
TRIM28	179	0.014	0.0425	0.0538	0.132	0.14
KLF11	180	0.014	0.077	0.264	0.356	0.769
CBX5	181	0.0143	0.285	0.319	0.6	0.737
ATF4	182	0.0149	0.0277	0.0473	0.0988	0.0998
BATF3	183	0.0149	0.703
TBP	184	0.0151	0.237	0.282	0.524	0.591
FLI1	185	0.0156	0.0315	0.0631	0.124	0.211
PAX8	186	0.0156	0.743	0.761	0.79
CGGBP1	187	0.0156	0.327
BANF1	188	0.016	0.305	0.398
ZEB1	189	0.0161	0.0951	0.4	0.481	0.616
UHRF2	190	0.0162
5MC	191	0.0165	0.578	0.666	0.692
MYH11	192	0.0165	0.475	0.592	0.954
ZNF701	193	0.0166	0.609
SIX2	194	0.017	0.0634	0.263	0.263	0.966
RBL1	195	0.017
WDHD1	196	0.0172	0.0491
KMT2B	197	0.0176	0.71
HEXIM1	198	0.0181	0.0936	0.156	0.156	0.485
CTCFL	199	0.0187	0.0383	0.142	0.303	0.348
SP1	200	0.0188	0.0221	0.0237	0.0259	0.0301
PROX1	201	0.019	0.0464	0.172
TRIM25	202	0.0194	0.0266	0.0696	0.674	0.914
FOXD3	203	0.0203
CHD1	204	0.0208	0.0971	0.142	0.208	0.267
BRD1	205	0.021	0.264	0.438	0.722	0.791
SOX13	206	0.0216	0.0752
ZSCAN20	207	0.0228	0.0289
TAF1	208	0.0228	0.0388	0.105	0.126	0.327
CHD2	209	0.0234	0.437	0.463	0.656	0.846
RNF2	210	0.0234	0.0234	0.0553	0.248	0.254
EBNA3A	211	0.0234	0.701	0.703	0.74
RAD51	212	0.0235	0.952	0.975	0.975	0.997
MAFG	213	0.0235	0.231	0.36
NFE2L1	214	0.0236	0.154	0.174	0.476	0.739
CDK9	215	0.0239	0.0886	0.0982	0.109	0.115
HMG20A	216	0.0239	0.0502
SMAD2/3	217	0.0242	0.111	0.151	0.341	0.525
PTPN11	218	0.0246	0.56
TSC22D4	219	0.0252	0.676	0.802	0.817	0.965
HNF1A	220	0.0259	0.0318	0.721
ZNF182	221	0.026
UBE2I	222	0.0273	0.832
CBFB	223	0.0274	0.117	0.331	0.497	0.543
ZNF263	224	0.0276	0.162	0.212	0.327	0.445
RBL2	225	0.0279	0.0519	0.353	0.551	0.638
ZBTB14	226	0.0289
SREBF1	227	0.0292	0.0443	0.325	0.547	0.548
STAT4	228	0.0298	0.153	0.473	0.574	0.703
ING5	229	0.0299
HNF4G	230	0.03	0.0446	0.0525	0.703	1
ZBTB48	231	0.0304	0.0478	0.0516	0.0613	0.0658
STAT2	232	0.0311	0.201	0.395	0.494
ZFP82	233	0.0316
MAZ	234	0.0317	0.108	0.225	0.345	0.455
NR2F6	235	0.0319	0.267	0.293	0.743	0.965
BRD2	236	0.0321	0.0429	0.11	0.123	0.286
SFPQ	237	0.0321	0.0975	0.425
KLF4	238	0.0322	0.136	0.165	0.281	0.4
SMAD1	239	0.0323	0.115	0.15	0.182	0.185
IRF4	240	0.0323	0.112	0.187	0.264	0.509
RXRA	241	0.0331	0.044	0.0969	0.143	0.208
ARRB1	242	0.0338	0.0892	0.721	0.775
MBOAT4	243	0.0341	0.0402
MEF2B	244	0.0348	0.144	0.342	0.373	0.437
POLR2B	245	0.0357	0.36
NANOG	246	0.0358	0.0401	0.117	0.273	0.328
RAX2	247	0.0363
ZNF467	248	0.0366
ZBTB17	249	0.0368	0.063	0.124	0.189	0.309
ARID1A	250	0.0369	0.78
ZBTB7A	251	0.037	0.0645	0.123	0.62	0.672
GTF2F1	252	0.0379	0.83	0.837
ERG	253	0.0388	0.0527	0.0635	0.0664	0.0847
ASCL1	254	0.039	0.0509	0.0905	0.094	0.112
AFF1	255	0.0393	0.0979	0.0994	0.15	0.225
BCL3	256	0.0395	0.0436	0.0453	0.0671	0.0798
BCL6	257	0.0402	0.154	0.223	0.427	0.478
PPARD	258	0.0403	0.469	0.554	0.702	0.713
SP7	259	0.0408	0.241
PBX3	260	0.0412	0.321	0.38	0.676	1
ZBTB33	261	0.0414	0.0657	0.116	0.196	0.209
598-SKD	262	0.0423	0.0487	0.052	0.0952	0.446
TRIM24	263	0.0423	0.071	0.12	0.126	0.143
HEY1	264	0.0424	0.64	1
HIRA	265	0.0428	0.101	0.357	0.726	0.76
ELK4	266	0.0442	0.639	0.8	0.801	0.885
PGR	267	0.0444
BATF	268	0.0445	0.651	0.695	0.942
ZNF382	269	0.0452	0.0576	0.0661	0.0963	0.241
KLF1	270	0.0453	0.613	0.701	0.877	0.885
NR2F1	271	0.0458	0.305	0.318	0.416	0.495
KDM4A	272	0.0473	0.0473
SNAI1	273	0.0477	0.572	0.627	0.75
ETV5	274	0.0492	0.23
VDR	275	0.0496	0.243	0.248	0.445	0.584
SNRNP70	276	0.0515	0.609	0.636	0.687
HIF1A	277	0.0516	0.0803	0.229	0.54	0.671
GTF2B	278	0.0524	0.221	0.305	0.368	0.378
RUNX3	279	0.0524
KDM1A	280	0.0524	0.0742	0.107	0.129	0.142
OSR2	281	0.0526	0.171	0.606
NKX3-1	282	0.0527	0.237	0.366	1
BMI1	283	0.0533	0.225	0.282	0.307	0.316
TCF7L1	284	0.0535	0.0714	0.107	0.414	0.415
MBD3	285	0.0537	0.361	0.455	0.5	0.53
RCOR1	286	0.0545	0.109	0.136	0.313	0.326
DEK	287	0.0546	0.198	0.33	0.911
ZZZ3	288	0.0546	0.809	0.839
EMX1	289	0.055	0.0663	0.321	0.557	0.651
KDM6B	290	0.0556	0.12	0.309	0.945
E2F2	291	0.0558	1
REPIN1	292	0.0563	0.0998	0.305	0.458	0.543
NOTCH1	293	0.058	0.529	0.629	0.631	0.721
WWTR1	294	0.0581	0.252	0.532
ELL2	295	0.0587	0.318	0.406	0.443	0.534
H3Pan	296	0.0594
CBX8	297	0.0599	0.545	0.732	0.732	0.922
MECP2	298	0.0615	0.0633	0.076	0.153	0.278
BRCA1	299	0.0616	0.42	0.454	0.506	0.613
CTBP2	300	0.0619	0.674	0.696
GTF3A	301	0.0628
TBX21	302	0.0633	0.208	0.404
PHF2	303	0.0642	0.0696
ZSCAN2	304	0.0648	0.0782
MTA3	305	0.0652	0.261	0.561	0.688
ZMYM3	306	0.0652	0.0709	0.176	0.226	0.254
IRAK1	307	0.0654
ZNF730	308	0.0657
THAP11	309	0.066	0.544
POLR2M	310	0.0671	0.396	0.66
H2AFZ	311	0.0676	0.0926	0.127	0.158	0.181
PBX2	312	0.0676	0.0829	0.422	0.49	0.631
RELB	313	0.0679	0.114	0.452	0.51	0.633
NR1H2	314	0.0688	0.114	0.205	0.399	0.703
CBX1	315	0.0699	0.194	0.493	0.663	0.78
LMNA	316	0.0704	0.292	0.358	0.444	0.454
ZNF202	317	0.0714	0.775	0.805
SMC3	318	0.0714	0.0973	0.119	0.241	0.241
GLIS2	319	0.072	0.0733	0.703
ZNF2	320	0.0727	0.303	0.941
ZMIZ1	321	0.0729	0.578	0.925
PAX5	322	0.0744	0.244	0.304	0.42	0.527
HIC1	323	0.0749	0.121
NUP98	324	0.0757	0.637	0.648	0.75	0.789
FOXO4	325	0.0759	0.525
ZNF808	326	0.0767
ZNF614	327	0.0774
DUX4	328	0.0775	0.168	0.197	0.398
MYCN	329	0.0775	0.776
PRDM6	330	0.0777
LIN9	331	0.078	0.469	0.533
CNOT3	332	0.0781	0.0924	0.572
EGR1	333	0.0781	0.257	0.268	0.484	0.569
MTA2	334	0.0782	0.098	0.29	0.313	0.385
LARP7	335	0.0785	0.471	0.521	0.705	0.945
FEZF1	336	0.0785	0.167	0.386
ZNF384	337	0.0797	0.344	0.819
RB1	338	0.0803	0.129	0.351	0.354	0.453
PAX6	339	0.0816	0.166	0.437	0.727
ERCC6	340	0.0816	0.241	0.423	0.543	0.764
ZNF26	341	0.0824
TAF7	342	0.0825	0.546	0.586	0.903
UBTF	343	0.0828	0.198	0.29	0.419	0.566
POU5F1	344	0.0829	0.2	0.266	0.294	0.365
SRSF3	345	0.0838	0.392	0.535	0.811
BRD3	346	0.0841	0.242	0.253	0.393	0.52
TP53	347	0.086	0.12	0.132	0.171	0.173
ZNF706	348	0.0868
SATB1	349	0.0883	0.112	0.756
ZNF169	350	0.0886	0.66
TGIF2	351	0.0887	0.202
LYL1	352	0.0889	0.37	0.699	0.778	0.91
ERF	353	0.0895
CDK8	354	0.0895	0.118	0.175	0.227	0.491
PTTG1	355	0.0898	0.335
SNAPC1	356	0.0916	0.388
ETS2	357	0.0916	0.696	0.756
ZIM3	358	0.0924	0.573
MXI1	359	0.0929	0.233	0.294	0.444	0.717
MRE11A	360	0.0934	0.224
MYF5	361	0.0937
ZNF83	362	0.0941	0.752	0.893
JMJD1C	363	0.0952	0.312	0.559	0.728
ZNF592	364	0.0964	0.151	0.617	0.741
WT1	365	0.0969	0.619
ATF2	366	0.0969	0.229	0.23	0.238	0.312
MXD1	367	0.0976
TERF1	368	0.1	0.765	0.824
RBPJ	369	0.1	0.162	0.475	0.54	0.616
MLLT1	370	0.101	0.173	0.25	0.542	0.564
NFATC1	371	0.102	0.138	0.154	0.714
SPIB	372	0.102	0.181	0.405	0.41	0.848
PAF1	373	0.103	0.211	0.429	0.58	0.63
FOXK2	374	0.103	0.392	0.501	0.683	0.826
IKZF1	375	0.103	0.115	0.165	0.275	0.331
PRKDC	376	0.104	0.156	0.507	0.639	0.703
ZNF248	377	0.105
ETV4	378	0.105	0.145	0.359	0.72
MAFB	379	0.106	0.915
FOXH1	380	0.106	0.603
KDM5A	381	0.107	0.351	0.566	0.828
JUNB	382	0.107	0.144	0.412	0.497	0.786
552-SKD	383	0.107	0.113	0.453	0.481	0.64
DDX5	384	0.108	0.161
SNAI2	385	0.108	0.114	0.133	0.136	0.176
ZNF554	386	0.109
NELFA	387	0.111	0.341	0.356	0.373	0.434
ZNF567	388	0.111
HNRNPLL	389	0.111	0.387	0.442	0.494
ZNF786	390	0.112
EHF	391	0.112	0.128	0.204	0.386	0.736
HMGN3	392	0.114
SLC22A2	393	0.114	0.234
KDM4C	394	0.115	0.635	0.75	0.764
HES1	395	0.115	0.257	0.302	0.893
ZNF394	396	0.116	0.427	0.707
PCGF6	397	0.117
GRHL1	398	0.117
ZNF335	399	0.118	0.21	0.493	0.498	0.764
DNMT3B	400	0.118	0.205	0.612	0.651	0.684
L3MBTL4	401	0.119
ZNF75A	402	0.119	0.759
PARP1	403	0.119	0.205	0.276	0.281	0.55
AFF4	404	0.122	0.136	0.225	0.262	0.334
ZNF695	405	0.122
ZNF41	406	0.123	0.349
CDK12	407	0.123
NR4A1	408	0.123	0.336	0.398	0.443	0.831
ZNF317	409	0.124	0.232	0.45
BRPF3	410	0.124	0.144	0.165
SOX9	411	0.125	0.436	0.601	0.652	0.71
DROSHA	412	0.126	0.572	0.74	0.749	0.857
RFX5	413	0.127	0.276	0.301	0.628	0.691
CHAT	414	0.128	0.408
RBP2	415	0.129	0.417	0.478	0.584
E2F4	416	0.129	0.327	0.344	0.539	0.571
MBD4	417	0.131
SPDEF	418	0.131	0.317	0.366	0.667	0.673
NFIL3	419	0.132	0.663
NRF1	420	0.132	0.162	0.218	0.345	0.515
GLIS1	421	0.132	0.205	0.324	0.346
HDAC3	422	0.133	0.489	0.595	0.815
ZFP2	423	0.134	0.544
POLR2AphosphoS5	424	0.134	0.193	0.307	0.352
ZNF687	425	0.135	0.196
PHF8	426	0.137	0.137	0.197	0.21	0.217
C17orf49	427	0.139	0.774
SRF	428	0.141	0.219	0.246	0.3	0.36
ING2	429	0.143
SCRT2	430	0.144	0.782
TRAF7	431	0.144	0.216	0.222	0.321
SETD1A	432	0.145	0.695
HDAC8	433	0.146	0.418	0.808
ZNF506	434	0.148
PTRF	435	0.148	0.384
HAND1	436	0.149
ZFX	437	0.15	0.356	0.69	0.759	0.996
HOXA1	438	0.15
NCOA1	439	0.151	0.608	0.668	0.677	0.833
SSRP1	440	0.152	0.235	0.453	0.619	0.706
HDGF	441	0.153	0.551	0.621	0.628	0.771
ZNF534	442	0.154
RUNX1	443	0.155	0.165	0.215	0.216	0.224
GATAD2B	444	0.156	0.664	0.736
ZFAT	445	0.159
ZNF180	446	0.159
KAT7	447	0.16
ETS1	448	0.16	0.312	0.322	0.325	0.349
RAG2	449	0.161
SMARCE1	450	0.161	0.419	0.61	0.921
DDX20	451	0.163	0.24	0.893	0.925
USF2	452	0.164	0.362	0.428	0.479	0.601
RUVBL1	453	0.165
PRDM10	454	0.167	0.512
ZNF585A	455	0.168
MYBL2	456	0.168	0.31	0.395	0.441	0.453
NFE2	457	0.168	0.175	0.212	0.281	0.286
ZNF395	458	0.172
ZKSCAN8	459	0.173	0.824
SUPT5H	460	0.174	0.308	0.473	0.719	0.901
ZNF10	461	0.175
E2F6	462	0.176	0.277	0.454	0.66	0.792
ZC3H11A	463	0.177
HBP1	464	0.177	0.329	0.852
ELF2	465	0.178	0.727
BACH1	466	0.18	0.545	0.605	0.687	0.737
TALE	467	0.181	0.711	0.712	0.722	0.722
ZNF780A	468	0.183
WHSC1	469	0.185	0.185	1
KDM5C	470	0.185	0.222	0.356	0.536	0.581
ZNF92	471	0.186
SNAPC2	472	0.186	0.532	0.731
ZBTB12	473	0.186	0.644	0.656	0.662	0.838
TEAD1 | TEAD4	474	0.187
ATF1	475	0.188	0.241	0.36	0.379	0.68
ID2	476	0.188
USP7	477	0.188	0.795
t-IgG-control	478	0.189	0.497
ZNF766	479	0.19	0.577	0.688
PML	480	0.19	0.303	0.423	0.522	0.613
ZNF24	481	0.19	0.353	0.668	0.732	0.783
ZNF184	482	0.191	0.64
DPF1	483	0.191	0.764
KRAB	484	0.192	0.367	0.411	0.428	0.474
HDAC6	485	0.195	0.195	0.429	0.438	0.492
ZNF570	486	0.195
E2F3	487	0.196	0.677
ZNF610	488	0.198	0.314	0.378
EGR2	489	0.199	0.349	0.377	0.59	0.737
ZNF18	490	0.201	0.437	0.556	0.747	0.762
TAF3	491	0.203
GABPA	492	0.203	0.218	0.302	0.306	0.307
PBX1	493	0.204	0.523
C17orf96	494	0.207	0.534
CIITA	495	0.212	0.495	0.701	0.902	0.981
CAMTA2	496	0.214
IRF2	497	0.214	0.255	0.373
PAX3	498	0.215	0.633	0.721	0.849
SNAPC4	499	0.215	0.412	0.651
ID3	500	0.216	0.59	0.793
LEO1	501	0.217	0.704
BCOR	502	0.218	0.297	0.348	0.431
NFYA	503	0.219	0.329	0.441	0.764	0.798
MEF2D	504	0.219	0.456	0.84
PMEL	505	0.22	0.703	0.721	0.74	0.748
STAT5B	506	0.221	0.261	0.297	0.336	0.469
ZNF547	507	0.221	0.323	0.889	0.903
PIAS4	508	0.222	0.34
PHF20	509	0.223
E2F8	510	0.223	0.435
PCGF2	511	0.225	0.635	0.796	0.931
ZBTB11	512	0.225	0.276	0.46	0.642	0.855
EED	513	0.226	0.332	0.355	0.397	0.559
ZXDB	514	0.226	0.515
ETV1	515	0.227	0.469	0.593	0.724	0.81
ZNF8	516	0.227	0.541	0.861	0.906
KLF9	517	0.228	0.315	0.477	0.761	0.85
ZBTB40	518	0.231	0.361	0.61	0.768	0.875
ZNF257	519	0.231	0.835	0.837
CREB3L4	520	0.235
ZNF101	521	0.236	0.892	0.923
HINFP	522	0.237	0.717	0.732	0.735	0.854
BHLHE40	523	0.238	0.323	0.375	0.434	0.621
NELFE	524	0.238	0.275	0.313	0.37	0.458
FOXG1	525	0.241
ZNF383	526	0.241
ZNF264	527	0.242	0.49	0.964	0.982
PDX1	528	0.242	0.421	0.579
SMAD2	529	0.243	0.623	0.667	0.731	0.752
ZNF318	530	0.244	0.334	0.723
CEBPD	531	0.244	0.284
ZNF618	532	0.246
ZNF616	533	0.247
NFKB1	534	0.248	0.466	0.51	0.561	0.849
H3F3A	535	0.25	0.514	0.561	0.59	0.612
ZNF366	536	0.252	0.519
KLF3	537	0.253
RYBP	538	0.254	0.626
ZNF324	539	0.255	0.301	0.742	0.814
SOX11	540	0.257	0.968
CREM	541	0.258	0.332	0.423
ZC3H8	542	0.258	0.522	0.783
PATZ1	543	0.259	0.331	0.727	0.926
IKZF2	544	0.261	0.407
PITX3	545	0.262
MYOD1	546	0.264	0.275	0.575	0.857
KLF10	547	0.265	0.621	0.818	0.922	0.983
ZNF627	548	0.266
SCML2	549	0.266	0.327	0.367	0.477	0.52
BTF3	550	0.266
ELF5	551	0.268	0.576
GABP	552	0.268	0.935
ETV6	553	0.268	0.484	0.544
ZNF134	554	0.268
ZNF418	555	0.274	0.518
PITX1	556	0.274
ZEB2	557	0.276	0.329	0.354	0.561	0.833
PCGF5	558	0.277
TEAD2	559	0.277	0.329	0.401
SVIL	560	0.277	0.454
ZNF501	561	0.277	0.501
TTF2	562	0.278	0.414	0.75
ZNF189	563	0.278
ZNF584	564	0.281	0.768	0.82
None	565	0.281	0.308	0.474	0.613
ESCO2	566	0.281	0.602	0.679	1
HOXA2	567	0.283
ASCL2	568	0.283
GTF2A2	569	0.284	0.803
ILK	570	0.284	0.532
HOXB8	571	0.284
KMT2D	572	0.287	0.673	0.739	0.756	0.829
ZNF35	573	0.287
BTAF1	574	0.288
OGT	575	0.288	0.706	0.92
RPE	576	0.291
BARHL1	577	0.291
NEUROD1	578	0.291	0.399	0.432	0.455	0.475
ZBTB2	579	0.291	0.587	0.682	0.821
SOX10	580	0.292
ZFP42	581	0.294	0.845	0.997
ZBTB8A	582	0.295	0.36
ZNF197	583	0.298	0.483	0.884
HOXA6	584	0.298
TERT	585	0.299	0.625	0.655	0.688	0.712
ZNF680	586	0.301	0.538	0.814	0.819	0.82
ZFP37	587	0.302	0.419
ZNF81	588	0.304
USF1	589	0.304	0.393	0.427	0.457	0.467
BCAT1	590	0.305	0.769
ISL1	591	0.308
SMARCC2	592	0.308	0.308
RFX1	593	0.31	0.343	0.422	0.636	0.761
ZNF76	594	0.311	0.637	0.783	0.788
MAF	595	0.311	0.48	0.586	0.861
ZBTB10	596	0.312
ZBED1	597	0.313	0.742
TAT	598	0.313	0.606
POU2F2	599	0.314	0.377
EBNA2	600	0.316
HOXC9	601	0.316	0.443
IRF3	602	0.317	0.443	0.721	0.804
STAT5A	603	0.318	0.574	0.619	0.731	0.75
CDCA2	604	0.318
H3F3B	605	0.318
INO80	606	0.319	0.694	0.714	0.727	0.866
SFMBT1	607	0.319	0.721	1
ARID1B	608	0.319	0.559
DCP1A	609	0.32	0.494
ZNF740	610	0.321	0.372	0.456	0.47
NFKB2	611	0.322	0.518	0.759
JMJD6	612	0.322	0.484	0.663	0.768	0.792
EGR3	613	0.326
TRRAP	614	0.327	0.793
IRF5	615	0.329	0.598	0.622	0.635	0.721
ZNF528	616	0.331	0.444	0.741	0.753
SCRT1	617	0.331	0.6	0.725
MLLT3	618	0.334	0.664	0.721	0.747	0.747
KLF15	619	0.334	0.591	0.788	0.914
GTF2I	620	0.335	0.703	0.761	0.808	0.839
SF1	621	0.335	0.555	0.71	0.723
ZNF692	622	0.336	0.733
ZNF623	623	0.337	0.775
RING1	624	0.339	0.564	0.629
NCOR2	625	0.342	0.442	0.721	0.832
ORC2	626	0.344	0.711
KLF17	627	0.345	0.398
CREB3	628	0.345	0.488	0.731
SP2	629	0.346	0.348	0.386	0.492	0.605
CCDC101	630	0.346	0.897
EPAS1	631	0.347	0.646	0.653	0.674	0.702
CBX4	632	0.348
EGLN2	633	0.349
ETV7	634	0.349
ZNF175	635	0.352	0.481	0.862	0.976	0.999
DNMT1	636	0.352	0.569	0.703	0.703	0.755
LEF1	637	0.353	0.541	0.546	0.557	0.584
POLR3A	638	0.355	0.578	0.681	0.73	0.827
ASH1L	639	0.355	1
LDB1	640	0.357
ZNF222	641	0.358
C11orf30	642	0.36	0.588
NCOR1	643	0.361	0.419	0.451	0.872	0.887
ZNF431	644	0.362
GFI1B	645	0.364	0.53	0.904
MAML3	646	0.364	0.42	0.485	0.599
IL1RN	647	0.365	0.721	0.721
ZNF548	648	0.366
ZNF12	649	0.369	0.77
ZNF597	650	0.369
TET3	651	0.371	0.39	0.738
SP4	652	0.373	0.628	0.919	0.994
CHD8	653	0.374	0.511	0.591	0.708	0.733
HOXA4	654	0.375
ZNF425	655	0.377
MBD1_isoform2	656	0.377	0.47
ZNF644	657	0.377	0.751	0.888
CTNNB1	658	0.378	0.647	0.669	0.678	0.82
MSC	659	0.378
IRF9	660	0.38	0.387	1
ZNF574	661	0.381
CPSF3L	662	0.381	0.492	0.542	0.679	0.694
ZNF799	663	0.383
BRDU	664	0.386	0.465	0.482	0.553	0.684
SIX5	665	0.388	0.436	0.536	0.64	0.655
NONO	666	0.39	0.936
SUZ12	667	0.39	0.498	0.509	0.52	0.597
SAP30	668	0.391	0.391	0.663	0.762	0.926
ZBTB42	669	0.392
ZNF486	670	0.394	0.589	0.88
ZNF274	671	0.395	0.665	0.7	0.737	0.758
ZKSCAN1	672	0.395	0.596	0.635	0.79	0.848
HMGN1	673	0.397
ZNF708	674	0.397	0.456
TBL1XR1	675	0.397	0.72	0.867
ZNF93	676	0.399
CD34	677	0.399	0.444	0.715	0.787
POU2F1	678	0.4	0.538	0.584	0.607	0.612
GATAD1	679	0.402	0.745	1
ZKSCAN2	680	0.403
ASXL1	681	0.405
TFDP1	682	0.405	0.507	0.615	0.734	0.85
MEF2C	683	0.407	0.428	0.703	0.819
MYNN	684	0.408	0.648	0.881	0.965	0.981
ZNF44	685	0.408
ZNF765	686	0.409
ZNF132	687	0.409
ZNF641	688	0.41	0.791	0.998
ZNF454	689	0.41	0.521
ZNF224	690	0.411	0.586	0.642
CRY1	691	0.414
DOT1L	692	0.415
ZNF565	693	0.416
ZNF611	694	0.418
SIRT6	695	0.419	0.419	0.913	0.943	0.943
ZNF225	696	0.42
MGEA5	697	0.42
HOXA13	698	0.423	0.431
MBD3L2	699	0.424
NR2C2	700	0.424	0.457	0.528	0.554	0.585
MYB	701	0.425	0.624	0.724	0.757	0.779
CSDE1	702	0.426	0.843	0.939	0.946
HOXB7	703	0.426	0.603	0.711	0.721	0.785
ZNF85	704	0.427	0.676
TDRD3	705	0.427
ZNF391	706	0.428	0.434
ZNF619	707	0.429
L3MBTL2	708	0.429	0.435	0.449	0.584
EBF1	709	0.43	0.536	0.942	0.973	0.994
7SK	710	0.432	0.695	0.816	0.892	0.969
GUCY1B3	711	0.436
TOP2B	712	0.436	0.746
XBP1	713	0.438	0.496	0.617	0.633	0.69
ZNF502	714	0.438	0.444
ZNF33B	715	0.439
ZNF449	716	0.44
RUNX1T1	717	0.441	0.637	0.661	0.772	0.828
LANA	718	0.441	0.476	0.489	0.56	0.6
MNT	719	0.444	0.703	0.85
NFAT5	720	0.444	0.456
HOXA5	721	0.444
ZNF639	722	0.445	0.608	0.646	0.681	0.787
BPTF	723	0.446
LMTK3	724	0.448	0.976
CDK2	725	0.448	0.711	0.939
DLX1	726	0.448
ZNF519	727	0.45
ZIC2	728	0.451
ZNF410	729	0.451	0.498
NFYB	730	0.452	0.514	0.542	0.543	0.893
ZNF697	731	0.452	0.939
NR3C2	732	0.452	0.475	0.943
ZNF561	733	0.452
KAT2B	734	0.454	0.462	0.815	0.998	0.998
CHD7	735	0.455	0.455	0.809	0.809	0.875
ZNF595	736	0.455
SETDB1	737	0.458	0.489	0.548	0.551	0.681
ZNF211	738	0.458	0.653
ZNF273	739	0.458
TLX1	740	0.459
ZNF562	741	0.461
TRIM22	742	0.462	0.657
GLYR1	743	0.462	0.524
KDM4B	744	0.462	0.99
PALB2	745	0.463
ELK1	746	0.463	0.55	0.589	0.607	0.884
ZNF266	747	0.466	0.93
CHD5	748	0.467
CDK6	749	0.467
LRWD1	750	0.47	0.65	0.825	0.879
RBBP4	751	0.471
ZNF331	752	0.472	0.662	0.764
GTF3C2	753	0.474	0.877
ZNF34	754	0.474
ZNF783	755	0.475
CCNT2	756	0.475
PKNOX1	757	0.476	0.591
NBN	758	0.479	0.527	0.622	0.814	0.818
SP3	759	0.486	0.549	0.71
PRDM14	760	0.487	0.889
ZNF346	761	0.488	0.636
EOMES	762	0.489	0.537	0.721	0.907
ZNF714	763	0.489
DICER1	764	0.49
ZNF22	765	0.493	0.63	0.652	0.781	0.823
RXRG	766	0.493	0.506	0.603	0.74	0.776
KDM3A	767	0.493	0.664	0.816
ZFP69B	768	0.494	0.573	0.88
ZNF84	769	0.495	0.833
TCFL5	770	0.495
BRD7	771	0.498	0.922
XRCC4	772	0.5
BRF1	773	0.501	0.751	0.768	0.788
GTF2E2	774	0.502	0.843
CDK7	775	0.502	0.628	0.671	0.721	0.78
ZBTB1	776	0.503	0.781
NEUROG3	777	0.504
BRF2	778	0.504	0.59	0.633	0.661
ZNF267	779	0.505
KCMF1	780	0.505
NR1I2	781	0.505
TSHZ1	782	0.505	0.505	0.894
HCFC1	783	0.505	0.572	0.643	0.74	0.769
BCLAF1	784	0.506	0.763
PCGF1	785	0.507	0.716
ZNF781	786	0.508	0.681
ZNF438	787	0.508	0.58
MZF1	788	0.508	0.567
MEF2A	789	0.509	0.817	0.911	0.93
ZNF776	790	0.51
HJURP	791	0.511	0.64
SSU72	792	0.513
ZNF492	793	0.517
NPAT	794	0.518	0.842	0.901	0.995
NFKBIA	795	0.519
ZNF354A	796	0.519	0.709
MYOG	797	0.521
HSF2	798	0.522	0.589	0.737	0.868	1
ZFP28	799	0.522	0.584
NFYC	800	0.524
GRP20	801	0.525
ZNF135	802	0.525
E2F5	803	0.526	0.897
ZNF124	804	0.526
DACOR1	805	0.527
OVOL2	806	0.527	0.764	0.809
ZNF788	807	0.527	0.631
SUMO1	808	0.53	0.624	0.68	0.739	0.749
ZNF596	809	0.53
ZNF589	810	0.531	0.655
VEZF1	811	0.532	0.647	0.907
ZNF581	812	0.532
KDM1B	813	0.534
RFX7	814	0.534
FOXP3	815	0.535	0.801	0.808	0.926	1
ZNF671	816	0.537
ZKSCAN5	817	0.537
FOXD2	818	0.538
ZNF586	819	0.539
ZNF518A	820	0.539	0.785
ZSCAN16	821	0.54	0.675	0.837	0.855	0.928
CASP8AP2	822	0.54	0.884	0.917	1
STAT5	823	0.541	0.587	0.626	0.714	0.886
CSNK2A1	824	0.541
SMARCA5	825	0.541	0.897	0.936
ZNF582	826	0.541	0.673	0.811
ZSCAN5B	827	0.541	0.662	0.719	0.749
ARNTL	828	0.542	0.627	0.703	0.777	0.811
ZNF423	829	0.542	0.884
FOXP2	830	0.542	0.868	1
ATOH1	831	0.543
HMBOX1	832	0.543
JDP2	833	0.544
FOXJ2	834	0.544	0.584	0.758
SETX	835	0.545	0.809
ZNF550	836	0.545
HOTAIR	837	0.546	0.649	0.678	0.773
SON	838	0.549
GLIS3	839	0.55
MEN1	840	0.552	0.702	0.8	0.894
ZNF236	841	0.552
CREB3L2	842	0.552
ZNF350	843	0.554	0.721
CHAMP1	844	0.556	0.885
GLI4	845	0.556	0.922	0.923
ZNF552	846	0.557
SNAPC5	847	0.557
ZNF513	848	0.558
FANCD2	849	0.558	0.686
EGFR	850	0.559	0.793
SMARCA2	851	0.56
DBP	852	0.562
USP49	853	0.565	0.594
ZNF287	854	0.565
ZNF414	855	0.566	0.612
KAT5	856	0.566	0.796	0.921
PYGO2	857	0.568	0.844
ZNF69	858	0.568
PPARGC1A	859	0.569
BARX2	860	0.569
ZNF484	861	0.569
ZNF669	862	0.57	0.64
SOX15	863	0.57
TFAM	864	0.57	0.612	0.678	0.696	1
ZNF71	865	0.571
SUPT20H	866	0.572	0.586	0.801	0.824
CBX2	867	0.575	0.656	0.689	0.689	0.76
YBX1	868	0.575	0.687	0.706	0.729	0.738
PRDM9	869	0.575
KLF8	870	0.576	0.937
CASZ1	871	0.576
INSM2	872	0.579	0.738
ZSCAN22	873	0.579	0.676	0.759
SKI	874	0.581
ZNF45	875	0.583
ZNF860	876	0.583
ZNF846	877	0.583
DDX11	878	0.585	0.75
ZNF580	879	0.585	0.733
NR0B2	880	0.585
ATRX	881	0.585	0.698	0.88	0.995
KLF7	882	0.588	0.847	0.853
GMEB2	883	0.588	0.961
ZNF891	884	0.59
ZSCAN23	885	0.591	0.859
ZSCAN29	886	0.591	0.743	0.831
ZKSCAN3	887	0.592
MEIS2	888	0.592
ZNF329	889	0.594
ZNF525	890	0.596
ZNF334	891	0.597
ZSCAN31	892	0.599
HIVEP1	893	0.604
C10orf12	894	0.606	0.703
LMX1B	895	0.607
POU3F2	896	0.61	0.751	0.771	0.846
HIST1H1B	897	0.61	0.784	0.801
TBX3	898	0.611
AGO2	899	0.611	0.75	0.779	0.796	0.874
ZNF235	900	0.614
ELL	901	0.616
CEBPZ	902	0.616	0.645	0.688	0.96
EBNA3	903	0.617
EPO	904	0.617	0.789	0.874	0.965
EP400	905	0.618	0.717	0.837
ZNF16	906	0.618	0.942
LOXL1	907	0.619	1
ZNF654	908	0.62	0.623
HES4	909	0.621	0.84
NFE2L3	910	0.621
ZBTB4	911	0.622	0.721
IRX3	912	0.622
MAP1LC3A	913	0.622	0.663
CCNT1	914	0.622	0.729	0.749	0.776	0.803
ZNF37A	915	0.623
EWSR1	916	0.623	0.702
CDKN1B	917	0.623	0.661
OVOL3	918	0.624	0.792
ZNF250	919	0.625	0.878
KAT2A	920	0.627	0.644
KLF6	921	0.627	0.803
THAP1	922	0.628	0.884
FOXK1	923	0.63	0.703	0.749	0.848
ZNF285	924	0.631
ZNF667	925	0.631	0.757
HOXB4	926	0.632
BIRA	927	0.632	0.643	0.708	1
ZNF705G	928	0.633
BDP1	929	0.634	0.754	0.771	0.78	0.804
CCR5	930	0.635
DKK1	931	0.636	0.737
ZNF573	932	0.637
LMO2	933	0.638	0.825	0.892	0.927	0.93
HOXC11	934	0.638	0.706	1
ZNF30	935	0.64	0.814	0.844	0.899
MBD1_isoform1	936	0.64	0.736
ZNF430	937	0.642
ZNF354B	938	0.642
MIER1	939	0.643	0.921
SIX4	940	0.643	0.853
STAT6	941	0.643	0.647	0.723	0.886	0.889
ZNF439	942	0.643
GAPDH	943	0.644
H3K18me1	944	0.644	0.719
TOX4	945	0.644
RBCK1	946	0.644
HOXB2	947	0.645
ZNF770	948	0.646
MCM5	949	0.646	0.912
ZNF516	950	0.646
SRPK1	951	0.646	0.825
ZNF558	952	0.647	0.766	0.842
ARID2	953	0.647	0.686
SALL4	954	0.648	0.75
GLI3	955	0.65
NKX2-5	956	0.652
ZFHX3	957	0.652
CD74	958	0.652	0.714	0.822	0.873	0.883
ZNF100	959	0.653	0.799	0.819
ZNF784	960	0.654
ZNF320	961	0.655	0.759	0.766
IRAK4	962	0.655	0.836
ZNF300	963	0.656
ZNF764	964	0.656
ZNF121	965	0.656	0.864	0.874	0.963
ZNF613	966	0.656
ZNF181	967	0.659
ZNF468	968	0.659
ICE1	969	0.659	0.767	0.893
ZNF529	970	0.66
ZNF566	971	0.661
ZNF480	972	0.661
MAPK1	973	0.661	0.701
ZFP3	974	0.662	0.829
ICE2	975	0.662
ZNF790	976	0.662
RBAK	977	0.662
ZNF816	978	0.663	0.681
ZNF880	979	0.663
BARX1	980	0.664	0.742
MXD3	981	0.664
MAP2K1	982	0.664	0.681
PRPF4	983	0.666	0.766	0.856	0.951
ZNF19	984	0.666
CD59	985	0.667
ZNF260	986	0.668
SREBF2	987	0.668	0.668	0.72	0.809	0.932
FOXR2	988	0.668	0.75
ZNF549	989	0.668	0.771	0.811
ZNF615	990	0.669
RLF	991	0.669
ZNF496	992	0.674
POLR2H	993	0.675	0.754
GMEB1	994	0.676
BCL11B	995	0.677	0.96
RPA2	996	0.678	0.777
CENPC	997	0.678	0.789	0.847
ZNF311	998	0.678
DEAF1	999	0.679
ZNF662	1000	0.681
ZNF789	1001	0.681
POLR3G	1002	0.681	0.681	0.712	0.714	0.72
HOXA10	1003	0.682
TBX5	1004	0.683	0.683	0.757	0.764	0.792
STAG2	1005	0.684
MEIS1	1006	0.684	0.849	0.881	0.888	0.981
SMAD5	1007	0.685	0.847	1
RORA	1008	0.686
HOXA9	1009	0.686	0.703	0.743	0.889
RFX2	1010	0.686	0.748	0.923
MCM7	1011	0.687	0.812	0.922	0.969
DPPA2	1012	0.687
DYRK1A	1013	0.687	0.819	0.865
ZNF483	1014	0.688
ZNF17	1015	0.688
ZFP90	1016	0.689
HOXC13	1017	0.689
COIL	1018	0.689
ZNF879	1019	0.69
THAP4	1020	0.69
ZNF682	1021	0.69	0.942
CENPT	1022	0.691	0.691	0.768	0.789	0.833
ZNF205	1023	0.691
ATF5	1024	0.691
ZNF674	1025	0.692
EGFA-T1	1026	0.694	0.779	0.88
ZBED4	1027	0.694
ZNF280A	1028	0.695
EZH1	1029	0.695	0.892	0.959	0.997
AUTS2	1030	0.696
ZNF133	1031	0.698
ZNF281	1032	0.698	0.942
ZNF675	1033	0.698
ZMYND11	1034	0.698	0.795	0.847	0.879
GLI1	1035	0.699
CBFA2T3	1036	0.699
ZNF626	1037	0.701
ZNF324B	1038	0.702
NME2	1039	0.703	0.893
NEUROD2	1040	0.703
HOXD1	1041	0.703
FOXC1	1042	0.703
SIRT3	1043	0.703	0.737	0.764	1
ELF4	1044	0.703
EVX1	1045	0.703
FOXF1	1046	0.703
HOXD11	1047	0.703	0.785
CDX1	1048	0.703
TFDP2	1049	0.703
TOE1	1050	0.703
CDC5L	1051	0.703	0.942	0.965
ID4	1052	0.703
NFIB	1053	0.703
PLAG1	1054	0.703
HNRNPL	1055	0.703	1
HOXA11	1056	0.703
ATF7	1057	0.703	0.815
MEOX2	1058	0.703
BBX	1059	0.703
ZNF282	1060	0.703	0.723
ORC1	1061	0.705
ZNF440	1062	0.705
ZNF785	1063	0.706
SIX1	1064	0.706	0.708	0.793	0.943	0.956
ZNF154	1065	0.707
GCG	1066	0.707
ZNF681	1067	0.708
SMARCA1	1068	0.709
ZNF333	1069	0.71
ZNF114	1070	0.711
GTF3C1	1071	0.712	0.807
ZNF800	1072	0.713	0.826
DLX6	1073	0.72
HOXA7	1074	0.72
ZNF239	1075	0.721	0.985
ZNF419	1076	0.721	0.725	0.788
HOXD13	1077	0.721
IKZF5	1078	0.721
ZFP1	1079	0.721
HOXB5	1080	0.721
DRAP1	1081	0.721	0.787
F2RL1	1082	0.721
ZBTB39	1083	0.721
HOXB1	1084	0.721
NCOA3	1085	0.721
FOXF2	1086	0.721
KLF13	1087	0.721	0.784	0.951
HOXD4	1088	0.721
DMRT2	1089	0.721
HOXD9	1090	0.721
ARNTL2	1091	0.721
H2AK119ub	1092	0.721	0.725
HBG1 | HBG2	1093	0.722	0.737	0.751
EPC1	1094	0.722	0.975
ZBTB16	1095	0.723
NKRF	1096	0.723	0.767
ZNF792	1097	0.725	0.861	0.905
ZNF557	1098	0.726
ZNF136	1099	0.726	0.838
ZNF141	1100	0.727
ZNF540	1101	0.729
BAHD1	1102	0.73	0.744	0.883
ISL2	1103	0.73
ZNF74	1104	0.731
AEBP2	1105	0.732	0.87	0.993
ZNF749	1106	0.733
ELK3	1107	0.733
ZNF140	1108	0.734	0.811	0.937
ALX4	1109	0.734
ZNF774	1110	0.734
NKX2-8	1111	0.736
WIZ	1112	0.736
POLB	1113	0.736	1
FERD3L	1114	0.736
HESX1	1115	0.737
MSX2	1116	0.737
DDIT3	1117	0.737
SMC4	1118	0.737
SRPK2	1119	0.737	0.78
ZNF212	1120	0.738
ZNF555	1121	0.738
ZSCAN5A	1122	0.741	0.764	0.819	0.905
ZNF716	1123	0.742
MYBL1	1124	0.743
BACH2	1125	0.745	0.873	0.905
NKX6-1	1126	0.745
NKX2-2	1127	0.746
SOX3	1128	0.747
PCF11	1129	0.747
ZNF280D	1130	0.748	0.838	0.93
CCND2	1131	0.748	0.894
ZNF737	1132	0.749
MCM3	1133	0.75	0.786	0.88
MDM2	1134	0.75	1
CIC	1135	0.751
BANP	1136	0.755	0.867
OTX1	1137	0.756
ZNF7	1138	0.757
DDX21	1139	0.758
ZNF146	1140	0.76	0.799	0.965
ZNF571	1141	0.761
ZNF223	1142	0.762
HLTF	1143	0.762	0.966
POLR3GL	1144	0.763
DR1	1145	0.763
ATF6	1146	0.764
HOXC6	1147	0.764
TIAM1	1148	0.764
ZIK1	1149	0.766
DLX4	1150	0.769
ADNP	1151	0.77	0.911	0.913
KLF16	1152	0.771	0.776
SND1	1153	0.773	0.812	0.897
TAFII	1154	0.774	0.95
ZNF442	1155	0.774
ZNF254	1156	0.775
PRDM4	1157	0.776
MTF1	1158	0.776
ZNF214	1159	0.776	0.829
COPS2	1160	0.776
ADNP2	1161	0.777
EBNA1BP2	1162	0.78
ZNF48	1163	0.781	0.829
TARDBP	1164	0.781	0.827	0.863	0.987
ZFP14	1165	0.782
ZNF165	1166	0.782
ZNF684	1167	0.783
HEYL	1168	0.784
PPARA	1169	0.784
ZNF620	1170	0.784
ZNF433	1171	0.784
REL	1172	0.786	0.918
ZNF791	1173	0.787
CBX6	1174	0.787	0.922
MSX1	1175	0.787
HIVEP3	1176	0.789
HP1BP3	1177	0.789
ARID3B	1178	0.789
ARNT2	1179	0.789
TFCP2	1180	0.792
RAG1	1181	0.797	0.888	0.936
ZNF805	1182	0.797
GZF1	1183	0.798
MYF6	1184	0.798
ZNF302	1185	0.8
ZNF782	1186	0.8
ZNF322	1187	0.8
NHLH1	1188	0.801
PRAME	1189	0.803
ZNF343	1190	0.804
ZNF564	1191	0.805
HOXC8	1192	0.807
CBX7	1193	0.809	0.863	0.863
ZNF512	1194	0.809	0.972
WRNIP1	1195	0.811
MEIS3	1196	0.811
ALKBH3	1197	0.812
ZNF337	1198	0.814
ZNF768	1199	0.814
ZNF90	1200	0.815
ZNF441	1201	0.815
ZNF207	1202	0.816	0.839	0.935
ZNF460	1203	0.818
ZNF75D	1204	0.819	0.97
ZNF490	1205	0.819
ZNF138	1206	0.819	0.974
PRDM2	1207	0.82	0.971
ATF7IP	1208	0.821	0.929
GCSAM	1209	0.822	0.843
BRD9	1210	0.822	0.848
ZNF436	1211	0.823
ZBTB7B	1212	0.824
ZNF777	1213	0.825
ZNF649	1214	0.828
ZNF429	1215	0.828
ZNF563	1216	0.831
HAP1	1217	0.832
HKR1	1218	0.834
ZFP69	1219	0.836
SRCAP	1220	0.838
ZNF837	1221	0.839	0.982
PRDM12	1222	0.847	0.856
ZNF354C	1223	0.847	0.891
HSF4	1224	0.847
DIDO1	1225	0.847	0.982
ZNF25	1226	0.852
ZNF398	1227	0.855
ZIM2	1228	0.856
LHX4	1229	0.857
FOXQ1	1230	0.857
ZNF664	1231	0.861	0.921
ZBTB18	1232	0.866
ZNF527	1233	0.867
ZNF28	1234	0.867
ZNF707	1235	0.867	0.899	0.988
ZNF445	1236	0.868
NFRKB	1237	0.872	0.927
ZNF778	1238	0.872	0.942
ZNF3	1239	0.873	1
PRDM11	1240	0.874	0.989
FEV	1241	0.877
ZNF157	1242	0.878
ZBTB49	1243	0.88	0.923
DMRT1	1244	0.884
ZNF793	1245	0.884	0.956
FUS	1246	0.885	0.894	1
ZBTB6	1247	0.888	0.979	0.988
KAT8	1248	0.889	0.897	0.945
MBTD1	1249	0.89
ZNF736	1250	0.895
MIXL1	1251	0.895
SMN1	1252	0.896	0.953
KLF12	1253	0.897
LMO1	1254	0.898	0.971	1
NR4A2	1255	0.899
ZNF283	1256	0.9
ZNF585B	1257	0.901	0.907
LHX5	1258	0.902
ZNF417	1259	0.904
ZTA	1260	0.906	0.95
LHX3	1261	0.907
ZNF362	1262	0.911	0.921
ZNF587	1263	0.912
CHD4	1264	0.92	0.976
ZNF432	1265	0.926
RPA1	1266	0.928
ZNF488	1267	0.929	0.946
ZFP57	1268	0.929	0.949
ZNF284	1269	0.93
ZNF530	1270	0.934
ZNF407	1271	0.938
ZNF304	1272	0.939
ZNF823	1273	0.94
PHF6	1274	0.94
LHX6	1275	0.943
ZNF543	1276	0.948
HOXB6	1277	0.948
ZNF711	1278	0.954
SPIN1	1279	0.957
PLRG1	1280	0.959	0.982
ZNF479	1281	0.963
ZNF485	1282	0.964
HDAC4	1283	0.973
CHD3	1284	0.976
ZFP41	1285	0.978	0.999
CBFA2T2	1286	0.979
ZNF292	1287	0.979	0.991
YBX3	1288	0.992	0.995	1
JAZF1	1289	1
HIC2	1290	1
UBP1	1291	1
IGF1R	1292	1
CEBPE	1293	1
LCOR	1294	1	1
IRF8	1295	1
NFATC4	1296	1
NR1D1	1297	1
CREB3L1	1298	1
NR2E3	1299	1
IRX2	1300	1
TRPS1	1301	1
PGBD5	1302	1
TFEB	1303	1
CAMTA1	1304	1	1
HES7	1305	1
HES5	1306	1
NKX2-3	1307	1
IRX5	1308	1
AHCTF1	1309	1
PAX2	1310	1
CREBL2	1311	1
TGIF1	1312	1
HMGA1	1313	1
BHLHE41	1314	1
ID1	1315	1
TAF15	1316	1
